# Supplementary material for: 2-Benzyl­imino­meth­yl-6-bromo-4-chloro­phenol
Source: Acta Crystallogr Sect E Struct Rep Online. 2008 Aug 9;64(Pt 9):o1734. doi: 10.1107/S1600536808024884 (PMC2960476; doi:10.1107/S1600536808024884)
Supplement: Supplementary file 2 [file e-64-o1734-Isup2.hkl]

# 
# h,k,l, Fc-squared, Fo-squared, sigma(Fo-squared) and status flag 
# 
data_I
_shelx_title ' 080724e in P2(1)/c' 
_shelx_refln_list_code          4 
_shelx_F_calc_maximum      209.74 
_exptl_crystal_F_000       648.00 
_reflns_d_resolution_high  0.8406 
 
loop_ 
 _symmetry_equiv_pos_as_xyz 
 'x, y, z' 
 '-x, y+1/2, -z+1/2' 
 '-x, -y, -z' 
 'x, -y-1/2, z-1/2' 
 
_cell_length_a     4.3334 
_cell_length_b    12.8976 
_cell_length_c    23.8916 
_cell_angle_alpha  90.000 
_cell_angle_beta   92.992 
_cell_angle_gamma  90.000 
 
_shelx_F_squared_multiplier     1.000 
 
loop_ 
 _refln_index_h 
 _refln_index_k 
 _refln_index_l 
 _refln_F_squared_calc 
 _refln_F_squared_meas 
 _refln_F_squared_sigma 
 _refln_observed_status 
   1   0   0     2328.40     2564.61    105.31 o 
   2   0   0      276.15      309.65     23.60 o 
   3   0   0     1682.70     1727.07     58.39 o 
   4   0   0      508.76      430.05     39.29 o 
   5   0   0        7.01       40.23     32.41 o 
   1   1   0       58.13       98.12     13.42 o 
   2   1   0     1145.02     1194.79     59.94 o 
   3   1   0     1582.95     1724.13     47.17 o 
   4   1   0      124.89      157.90     20.37 o 
   5   1   0        1.00       33.80     23.10 o 
   0   2   0     1980.96     1912.28     58.12 o 
   1   2   0    13099.04    13978.09    761.47 o 
   2   2   0      223.66      199.32     12.72 o 
   3   2   0     1472.70     1467.46     41.38 o 
   4   2   0      238.96      275.36     23.66 o 
   5   2   0       52.89       60.30     31.57 o 
   1   3   0     1038.88     1045.95     28.15 o 
   2   3   0     4797.68     5240.88    402.65 o 
   3   3   0      102.96      115.03     10.19 o 
   4   3   0        0.95       -6.19     20.58 o 
   5   3   0       15.64        0.40     16.65 o 
   0   4   0     2437.85     2732.12    137.85 o 
   1   4   0     1728.25     1766.72     45.02 o 
   2   4   0      194.57      219.70     10.30 o 
   3   4   0      213.90      224.88     20.20 o 
   4   4   0      327.37      326.62     20.11 o 
   1   5   0    13461.59    14153.04    339.51 o 
   2   5   0     4519.73     4197.90    244.12 o 
   3   5   0      738.68      698.49     46.23 o 
   4   5   0       73.55      110.84     17.78 o 
   0   6   0      497.59      512.38     20.54 o 
   1   6   0      306.08      411.04     15.53 o 
   2   6   0      766.01      778.79     37.72 o 
   3   6   0       47.98       54.58     12.15 o 
   4   6   0      158.15      211.00     59.80 o 
   1   7   0     1862.48     1777.42     40.53 o 
   2   7   0     2335.72     2305.54     83.90 o 
   3   7   0      102.81      124.73     21.82 o 
   4   7   0        0.03       12.63     21.32 o 
   0   8   0      902.71      968.89     48.30 o 
   1   8   0      765.97      775.30     24.90 o 
   2   8   0       14.26       16.94     13.63 o 
   3   8   0      384.98      381.54     21.04 o 
   4   8   0       17.39       24.86     22.43 o 
   1   9   0      798.89      931.02     29.07 o 
   2   9   0      217.98      255.72     17.08 o 
   3   9   0       68.13       56.86     14.23 o 
   4   9   0        1.29       10.98     24.80 o 
   0  10   0     1360.96     1307.22     63.73 o 
   1  10   0      355.62      360.46     18.03 o 
   2  10   0       25.77       41.14     11.89 o 
   3  10   0      160.35      166.23     17.52 o 
   1  11   0      631.68      677.52     25.19 o 
   2  11   0       24.10       29.03     13.09 o 
   3  11   0        7.45       12.02     15.86 o 
   0  12   0      753.41      802.69     48.70 o 
   1  12   0      441.54      428.01     20.76 o 
   2  12   0       13.83       24.27     12.89 o 
   3  12   0       15.78       41.78     17.31 o 
   1  13   0       35.00       63.74     18.75 o 
   2  13   0      179.02      243.21     20.86 o 
   0  14   0       85.04      152.46     29.92 o 
   1  14   0        1.56       23.66     17.93 o 
   2  14   0        5.79       16.27     15.53 o 
   1  15   0        8.36       24.54     18.68 o 
  -5   1   1        1.56       38.00     22.15 o 
  -4   1   1       24.84       59.76     16.88 o 
  -3   1   1      655.84      640.04     22.85 o 
  -2   1   1     1568.86     1522.09     50.33 o 
  -1   1   1      330.30      343.34     27.07 o 
   0   1   1      918.37      745.68     16.24 o 
   1   1   1     1303.27     1095.91     32.09 o 
   2   1   1     1835.11     1585.58     48.56 o 
   3   1   1       53.08       74.77      9.62 o 
   4   1   1       68.10      102.46     19.84 o 
   5   1   1       69.91       83.49     24.42 o 
  -5   2   1        0.41       -3.57     17.22 o 
  -4   2   1      225.54      242.36     40.53 o 
  -3   2   1        1.07       13.19      9.17 o 
  -2   2   1       39.10       44.57      8.78 o 
  -1   2   1     2366.87     2174.11     62.72 o 
   0   2   1     1081.62     1002.53     21.88 o 
   1   2   1      331.21      337.32      8.48 o 
   2   2   1     1787.98     1616.93    101.79 o 
   3   2   1      193.38      178.64     13.77 o 
   4   2   1       34.00       42.10     18.67 o 
   5   2   1        2.65       36.69     23.71 o 
  -5   3   1        1.79        5.85     14.31 o 
  -4   3   1       18.17       36.43     13.83 o 
  -3   3   1       96.60      116.22     12.71 o 
  -2   3   1      163.86      221.27     15.58 o 
  -1   3   1      208.96      201.86     13.69 o 
   0   3   1       20.18       26.09      2.65 o 
   1   3   1      669.47      481.76     14.81 o 
   2   3   1      764.08      760.73     64.34 o 
   3   3   1       76.02       72.42     13.69 o 
   4   3   1       41.86       44.46     17.92 o 
   5   3   1        1.77       11.78     14.14 o 
  -4   4   1      132.34      152.09     16.73 o 
  -3   4   1      107.41      112.05     10.30 o 
  -2   4   1      541.23      486.37     31.90 o 
  -1   4   1     2336.26     2134.26     53.63 o 
   0   4   1     5253.02     4897.40    269.65 o 
   1   4   1      217.37      215.35      9.84 o 
   2   4   1     1150.52     1114.80     73.90 o 
   3   4   1      978.73      932.66     75.33 o 
   4   4   1       96.77      101.16     16.05 o 
  -4   5   1       36.81       53.13     16.02 o 
  -3   5   1      242.74      219.71     15.86 o 
  -2   5   1     1693.09     1474.43    121.14 o 
  -1   5   1      485.81      504.79     21.03 o 
   0   5   1      778.82      810.95     22.49 o 
   1   5   1      378.12      433.74     24.81 o 
   2   5   1     1213.29     1211.74     59.28 o 
   3   5   1       62.75       77.88     12.10 o 
   4   5   1      438.98      416.60     30.12 o 
  -4   6   1       31.21       64.18     23.10 o 
  -3   6   1       16.10       20.40     11.52 o 
  -2   6   1      715.65      570.85     49.85 o 
  -1   6   1     3676.10     3363.47     83.97 o 
   0   6   1     1668.36     1483.28     38.71 o 
   1   6   1     1335.00     1310.23     35.51 o 
   2   6   1       38.16       67.21      9.52 o 
   3   6   1      536.04      482.44     49.29 o 
   4   6   1      127.17      137.63     24.73 o 
  -4   7   1       31.06       36.14     22.68 o 
  -3   7   1      380.04      311.08     22.36 o 
  -2   7   1      953.76      755.73     51.56 o 
  -1   7   1       47.29       34.66      7.56 o 
   0   7   1     1973.76     1812.20     47.12 o 
   1   7   1     4341.82     4093.77     88.98 o 
   2   7   1      189.83      156.25     12.13 o 
   3   7   1        8.80        6.80     13.41 o 
   4   7   1       18.28       -9.93     23.45 o 
  -4   8   1        4.47        7.49     16.82 o 
  -3   8   1       18.76       34.55     13.52 o 
  -2   8   1       61.83       71.62     11.34 o 
  -1   8   1       38.93       24.00      8.15 o 
   0   8   1       24.13       20.28      7.42 o 
   1   8   1      227.85      227.47     13.23 o 
   2   8   1        0.99       -5.98      9.40 o 
   3   8   1       20.39        9.83     12.01 o 
   4   8   1       64.84       84.62     35.58 o 
  -4   9   1       33.56       33.23     18.43 o 
  -3   9   1      528.88      443.77     29.79 o 
  -2   9   1     1026.10      825.48     43.83 o 
  -1   9   1       94.99       95.41     10.82 o 
   0   9   1     1207.50     1080.44     38.17 o 
   1   9   1     4658.37     4058.22    101.89 o 
   2   9   1     1008.30      834.35     33.20 o 
   3   9   1        2.73        5.55     19.70 o 
   4   9   1       31.67      -26.94     23.96 o 
  -3  10   1       47.04       60.79     15.10 o 
  -2  10   1       90.47      100.12     13.42 o 
  -1  10   1     1621.09     1298.02     44.35 o 
   0  10   1      848.13      783.80     31.56 o 
   1  10   1       58.35       89.70     11.31 o 
   2  10   1      350.82      318.17     18.74 o 
   3  10   1      136.93       98.52     16.68 o 
  -3  11   1      146.20      153.38     18.00 o 
  -2  11   1      274.50      217.49     16.71 o 
  -1  11   1      110.23      101.17     12.90 o 
   0  11   1      366.57      313.18     22.21 o 
   1  11   1      244.35      256.42     16.39 o 
   2  11   1      199.87      234.20     17.01 o 
   3  11   1        5.99       -5.27     15.42 o 
  -3  12   1      106.61       71.13     16.73 o 
  -2  12   1       90.66       98.26     14.82 o 
  -1  12   1      592.37      581.77     37.03 o 
   0  12   1      575.00      555.76     28.45 o 
   1  12   1       54.67       54.63     16.34 o 
   2  12   1      359.44      259.64     18.96 o 
   3  12   1      260.34      250.86     22.07 o 
  -2  13   1        1.39        8.35     14.05 o 
  -1  13   1        9.74        6.13     16.65 o 
   0  13   1        0.43       10.50     15.43 o 
   1  13   1       37.67       31.35     16.70 o 
   2  13   1      111.35      116.05     16.24 o 
  -2  14   1       76.09       77.70     16.46 o 
  -1  14   1      843.27      708.04     40.38 o 
   0  14   1      525.68      509.91     29.66 o 
   1  14   1       19.05       25.56     17.30 o 
   2  14   1      245.62      198.41     23.91 o 
  -1  15   1       26.42       35.18     19.87 o 
   0  15   1       68.71       72.61     19.92 o 
   1  15   1      106.15       98.05     20.09 o 
  -5   0   2       71.22       78.77     30.42 o 
  -4   0   2      181.38      149.08     27.14 o 
  -3   0   2       26.47       42.92     16.23 o 
  -2   0   2    10807.42    12045.59    484.27 o 
  -1   0   2    24174.18    26465.24   1060.66 o 
   0   0   2     7746.75     5838.14    263.25 o 
   1   0   2      351.19      375.09     11.27 o 
   2   0   2    20189.77    20697.08    621.16 o 
   3   0   2     1893.82     1894.56     88.68 o 
   4   0   2        0.47        6.32     24.80 o 
   5   0   2       39.52       34.46     34.61 o 
  -5   1   2        7.04       39.07     22.00 o 
  -4   1   2       11.90       54.33     16.43 o 
  -3   1   2      594.54      667.07     22.93 o 
  -2   1   2        4.07       39.69      7.95 o 
  -1   1   2    14938.85    18273.06   2308.31 o 
   0   1   2      514.89      684.18     29.19 o 
   1   1   2     9612.86    10670.49    232.10 o 
   2   1   2      203.39      248.63     17.21 o 
   3   1   2      136.10      139.64     14.12 o 
   4   1   2        1.43       44.06     18.29 o 
   5   1   2       32.65       74.97     26.44 o 
  -5   2   2       80.46       62.92     14.23 o 
  -4   2   2      550.69      469.60     51.43 o 
  -3   2   2      619.84      591.57     29.52 o 
  -2   2   2     2345.63     2313.10    113.84 o 
  -1   2   2    15615.92    18216.79   2249.65 o 
   0   2   2      406.67      389.66     14.49 o 
   1   2   2    16060.80    17488.76    310.75 o 
   2   2   2     3862.98     3902.38    212.79 o 
   3   2   2      593.31      549.41     23.07 o 
   4   2   2        9.54       22.08     17.29 o 
   5   2   2       42.94       50.72     24.75 o 
  -5   3   2       59.79       46.58     15.15 o 
  -4   3   2      325.20      382.99     20.11 o 
  -3   3   2     1284.55     1361.80     97.24 o 
  -2   3   2     1112.79     1193.28    111.59 o 
  -1   3   2     3518.65     3482.30    472.77 o 
   0   3   2    20730.15    22032.65    576.03 o 
   1   3   2     2179.31     2324.61     45.93 o 
   2   3   2       60.63       62.96      8.60 o 
   3   3   2      559.84      503.11     36.66 o 
   4   3   2      296.91      274.70     37.14 o 
   5   3   2        1.73      -13.23     13.40 o 
  -4   4   2       21.92       35.82     14.73 o 
  -3   4   2       11.83       32.05      9.17 o 
  -2   4   2     4366.25     4447.32    232.54 o 
  -1   4   2       41.76      120.31     35.61 o 
   0   4   2        0.76       50.47      6.53 o 
   1   4   2     1790.76     1986.43     39.67 o 
   2   4   2      588.49      759.20     71.01 o 
   3   4   2      300.70      369.14     24.27 o 
   4   4   2       38.22       50.88     22.71 o 
  -4   5   2      200.09      225.76     21.01 o 
  -3   5   2     1952.20     1993.25    205.80 o 
  -2   5   2      672.80      615.30     51.29 o 
  -1   5   2      506.21      554.38     28.47 o 
   0   5   2    10632.74    10524.38    223.09 o 
   1   5   2     8175.16     8015.96    170.86 o 
   2   5   2      162.51      165.42     11.11 o 
   3   5   2     1184.75     1181.95     73.08 o 
   4   5   2      432.74      444.90     23.69 o 
  -4   6   2       57.02       58.35     15.70 o 
  -3   6   2       17.34       19.48     11.38 o 
  -2   6   2      340.60      368.53     50.59 o 
  -1   6   2       50.23      218.81     44.46 o 
   0   6   2      485.26      575.61     17.96 o 
   1   6   2       84.98      115.06      9.56 o 
   2   6   2      305.23      375.83     28.95 o 
   3   6   2      104.69      126.21     23.10 o 
   4   6   2       35.54       35.59     21.24 o 
  -4   7   2      185.26      243.13     21.00 o 
  -3   7   2      288.54      267.44     22.27 o 
  -2   7   2      370.94      370.25     45.76 o 
  -1   7   2      639.96      625.77     22.13 o 
   0   7   2     5774.64     6317.66    172.35 o 
   1   7   2     2590.47     3001.43     66.21 o 
   2   7   2       11.44       14.72      9.64 o 
   3   7   2      155.03      165.14     15.54 o 
   4   7   2      155.24      149.92     48.85 o 
  -4   8   2       36.96       55.32     17.94 o 
  -3   8   2       10.28       21.74     12.97 o 
  -2   8   2      668.26      669.88     62.24 o 
  -1   8   2     2082.16     2039.76     53.61 o 
   0   8   2      331.14      294.57     14.22 o 
   1   8   2      723.24      759.25     24.21 o 
   2   8   2      573.84      512.37     21.06 o 
   3   8   2      256.37      307.36     46.12 o 
   4   8   2       30.81      -10.84     24.26 o 
  -4   9   2       14.05       14.71     17.87 o 
  -3   9   2       25.11       50.09     13.96 o 
  -2   9   2        8.46       17.79     10.70 o 
  -1   9   2      122.40      201.13     13.29 o 
   0   9   2      220.31      405.54     17.71 o 
   1   9   2      839.96      847.22     27.19 o 
   2   9   2       23.31       69.43     12.10 o 
   3   9   2       23.48       45.10     14.53 o 
   4   9   2        1.50       44.76     28.75 o 
  -3  10   2       22.30       37.13     15.16 o 
  -2  10   2     1281.27     1118.34     77.86 o 
  -1  10   2     1315.33     1232.59     36.39 o 
   0  10   2       61.19       86.45     11.06 o 
   1  10   2      163.09      175.26     13.01 o 
   2  10   2      680.53      698.40     32.75 o 
   3  10   2      135.75      130.94     17.43 o 
  -3  11   2        1.82       18.22     15.45 o 
  -2  11   2       60.97       73.93     13.47 o 
  -1  11   2      289.27      240.71     16.03 o 
   0  11   2       39.09       51.32     14.89 o 
   1  11   2      492.06      420.46     24.30 o 
   2  11   2        6.12       16.62     12.40 o 
   3  11   2       72.38       86.97     16.93 o 
  -3  12   2       66.55       70.72     16.69 o 
  -2  12   2       40.87       72.93     14.38 o 
  -1  12   2      311.37      327.95     19.07 o 
   0  12   2      368.70      342.20     24.13 o 
   1  12   2       59.01      112.45     30.25 o 
   2  12   2      219.02      230.11     27.37 o 
   3  12   2      100.71      100.10     17.62 o 
  -2  13   2       39.63       52.10     14.83 o 
  -1  13   2       29.46       30.29     13.41 o 
   0  13   2      369.72      415.49     26.51 o 
   1  13   2      148.00      231.55     21.92 o 
   2  13   2       27.93       39.64     18.21 o 
  -2  14   2        6.45       33.43     15.50 o 
  -1  14   2        4.94       54.85     19.22 o 
   0  14   2       23.04       53.42     18.18 o 
   1  14   2        4.10       19.24     17.83 o 
   2  14   2        0.16       48.69     19.67 o 
  -1  15   2       81.63       91.62     27.04 o 
   0  15   2       91.39      152.65     32.04 o 
  -5   1   3       17.00       25.78     20.45 o 
  -4   1   3      138.84      166.01     19.58 o 
  -3   1   3      517.82      498.90     19.61 o 
  -2   1   3        4.45       26.82     10.78 o 
  -1   1   3     1383.71     1239.32     24.88 o 
   0   1   3     2879.82     2604.28    110.34 o 
   1   1   3     1196.85     1088.44     22.40 o 
   2   1   3      219.67      230.02     18.12 o 
   3   1   3      595.99      580.54     28.32 o 
   4   1   3      252.01      260.94     27.11 o 
   5   1   3       14.41       34.28     24.48 o 
  -5   2   3       10.99        7.01     13.82 o 
  -4   2   3        0.20       38.59     16.17 o 
  -3   2   3      209.99      211.95     13.52 o 
  -2   2   3      686.81      764.01     57.09 o 
  -1   2   3     3358.01     3244.71    230.53 o 
   0   2   3       92.89       98.71      3.88 o 
   1   2   3     4022.50     3675.99     81.36 o 
   2   2   3     1427.20     1294.86     33.13 o 
   3   2   3        4.01       11.35      9.79 o 
   4   2   3       28.59       36.60     19.97 o 
   5   2   3       42.08       74.15     26.27 o 
  -5   3   3       19.33       23.55     14.92 o 
  -4   3   3       20.11       28.06     13.70 o 
  -3   3   3        1.79        9.15      8.27 o 
  -2   3   3      153.73      191.91     14.21 o 
  -1   3   3      108.82       91.10      8.88 o 
   0   3   3      434.99      397.39     10.93 o 
   1   3   3     2235.90     2001.08     34.04 o 
   2   3   3        2.59       -0.48      4.37 o 
   3   3   3        4.89       16.31      9.40 o 
   4   3   3      208.85      237.57     41.05 o 
  -4   4   3        2.32       10.73     11.92 o 
  -3   4   3      876.50      954.54    111.19 o 
  -2   4   3     3192.27     2888.56    163.60 o 
  -1   4   3      734.83      688.96     16.93 o 
   0   4   3        9.44       14.71      3.14 o 
   1   4   3     7314.89     6911.09    133.18 o 
   2   4   3     2598.23     2393.08     83.14 o 
   3   4   3      179.82      203.36     15.75 o 
   4   4   3      151.87      127.87     16.76 o 
  -4   5   3        5.36       29.40     15.44 o 
  -3   5   3      150.58      151.69     13.93 o 
  -2   5   3      367.70      343.25     20.86 o 
  -1   5   3     1930.12     1821.34     76.17 o 
   0   5   3       15.55       12.24      4.15 o 
   1   5   3      797.30      758.44     21.35 o 
   2   5   3      450.74      418.58     17.75 o 
   3   5   3       51.95       56.55     13.45 o 
   4   5   3      248.00      229.68     19.37 o 
  -4   6   3        1.46        5.71     15.71 o 
  -3   6   3       36.16       49.77     12.29 o 
  -2   6   3      932.61      696.61     66.75 o 
  -1   6   3     1396.51     1280.12     35.55 o 
   0   6   3      179.75      114.16     12.91 o 
   1   6   3       49.73       25.09      4.38 o 
   2   6   3     1357.62     1193.42     35.10 o 
   3   6   3      353.96      326.30     23.64 o 
   4   6   3       71.49       33.56     22.14 o 
  -4   7   3      158.67      157.76     29.14 o 
  -3   7   3      208.91      197.14     22.09 o 
  -2   7   3      418.41      420.65     43.03 o 
  -1   7   3     2061.84     1829.26     48.12 o 
   0   7   3     4716.11     4729.49    155.96 o 
   1   7   3      978.15      945.10     23.88 o 
   2   7   3      769.22      705.62     24.78 o 
   3   7   3      570.66      493.70     38.00 o 
   4   7   3        1.77      -21.69     21.54 o 
  -4   8   3       32.55       59.03     17.99 o 
  -3   8   3       79.55       92.99     15.08 o 
  -2   8   3       28.65       67.02     28.12 o 
  -1   8   3       96.85      108.40     10.23 o 
   0   8   3       12.47       12.01      6.61 o 
   1   8   3        6.15       12.78      8.36 o 
   2   8   3       75.44       67.55     11.22 o 
   3   8   3      293.21      288.11     21.11 o 
   4   8   3        3.49      -14.75     49.22 o 
  -4   9   3      190.64      182.79     21.70 o 
  -3   9   3       76.46       81.14     15.57 o 
  -2   9   3      201.00      201.57     18.43 o 
  -1   9   3     2391.66     2078.46     55.15 o 
   0   9   3     5629.01     4964.74    150.08 o 
   1   9   3      436.03      432.41     24.97 o 
   2   9   3      134.04      100.68     17.37 o 
   3   9   3      643.63      595.73     37.76 o 
   4   9   3       71.50       60.43     49.82 o 
  -3  10   3      139.78      106.67     15.78 o 
  -2  10   3      313.40      260.80     31.52 o 
  -1  10   3      235.80      256.63     19.06 o 
   0  10   3     1018.40      994.60     33.42 o 
   1  10   3      327.31      301.06     20.33 o 
   2  10   3      137.86      105.34     18.82 o 
   3  10   3        0.86        3.59     14.27 o 
  -3  11   3      114.20      112.28     17.35 o 
  -2  11   3        5.90        8.78     12.41 o 
  -1  11   3      299.26      261.15     16.62 o 
   0  11   3      117.12      146.80     13.30 o 
   1  11   3      364.69      315.76     22.11 o 
   2  11   3      139.41      147.06     15.39 o 
   3  11   3      115.18      135.40     24.78 o 
  -3  12   3       38.61       41.00     17.18 o 
  -2  12   3      641.22      575.10     36.95 o 
  -1  12   3       55.74       25.88     12.61 o 
   0  12   3      111.63      121.11     27.41 o 
   1  12   3     1258.92     1026.59     39.97 o 
   2  12   3      175.73      191.38     21.49 o 
   3  12   3        6.65        2.63     15.36 o 
  -2  13   3       41.97       51.69     14.54 o 
  -1  13   3       38.54       39.83     14.93 o 
   0  13   3      105.08       99.54     18.80 o 
   1  13   3        6.12       10.94     15.47 o 
   2  13   3       95.66       92.56     20.42 o 
  -2  14   3      297.50      251.90     24.94 o 
  -1  14   3      181.13      207.23     18.06 o 
   0  14   3      168.00      165.52     20.80 o 
   1  14   3      529.39      454.49     28.63 o 
   2  14   3      252.57      259.46     34.21 o 
   0  15   3       98.30      106.31     21.27 o 
  -5   0   4       15.10       81.01     29.13 o 
  -4   0   4      872.19      841.03     50.64 o 
  -3   0   4     4781.96     4504.03    187.12 o 
  -2   0   4      176.33      171.23     17.88 o 
  -1   0   4    15961.88    19365.23    776.95 o 
   0   0   4     5306.88     5054.87    202.48 o 
   1   0   4    38842.91    39273.96   1203.46 o 
   2   0   4     2119.06     2210.89     57.90 o 
   3   0   4      414.01      394.75     36.10 o 
   4   0   4      338.27      315.68     38.64 o 
   5   0   4        3.88       26.29     38.14 o 
  -5   1   4        2.34        3.56     19.20 o 
  -4   1   4        7.41       38.40     15.42 o 
  -3   1   4        4.16       19.76     11.31 o 
  -2   1   4      458.32      532.00     20.61 o 
  -1   1   4    33627.95    39401.05   1159.90 o 
   0   1   4     8717.25     9383.26    359.94 o 
   1   1   4     9752.35    10414.36    220.29 o 
   2   1   4       81.40      108.34      4.74 o 
   3   1   4       28.06       40.15     14.36 o 
   4   1   4        3.51       30.32     20.42 o 
   5   1   4       56.78       58.58     27.46 o 
  -5   2   4       19.05       13.99     13.92 o 
  -4   2   4       16.44       18.35     13.09 o 
  -3   2   4     1083.28     1096.92     40.46 o 
  -2   2   4     2073.62     2428.48    241.03 o 
  -1   2   4        5.63       49.34     11.29 o 
   0   2   4    16983.23    18347.30    704.00 o 
   1   2   4     3834.53     4243.97     82.06 o 
   2   2   4      269.90      300.80     12.62 o 
   3   2   4      239.93      280.08     21.00 o 
   4   2   4      290.64      269.37     41.90 o 
   5   2   4       48.11       57.35     25.81 o 
  -5   3   4        7.00       12.88     14.92 o 
  -4   3   4      103.22      106.68     13.12 o 
  -3   3   4       73.17       78.32      9.76 o 
  -2   3   4     2128.33     2453.05    205.61 o 
  -1   3   4     3271.02     2937.86    363.65 o 
   0   3   4     7066.79     7457.82    258.16 o 
   1   3   4      615.97      713.43     13.55 o 
   2   3   4     1876.60     1960.43     40.34 o 
   3   3   4     1052.55     1081.73    147.18 o 
   4   3   4        5.56       28.63     19.72 o 
  -4   4   4      280.83      299.19     22.92 o 
  -3   4   4      294.18      446.39     51.92 o 
  -2   4   4     1138.02     1290.18     69.79 o 
  -1   4   4       29.99       30.60      3.76 o 
   0   4   4    11226.68    11956.89    416.14 o 
   1   4   4      888.05     1272.77     30.59 o 
   3   4   4      314.22      348.01     37.53 o 
   4   4   4       36.83       33.68     15.28 o 
  -4   5   4      334.85      349.95     26.33 o 
  -3   5   4        3.06       14.74     10.91 o 
  -2   5   4     2577.07     2237.26    184.77 o 
  -1   5   4    11880.63    11565.33    393.94 o 
   0   5   4      300.55      284.48      9.33 o 
   1   5   4      873.10     1104.86     26.52 o 
   2   5   4     5961.68     5961.76    116.48 o 
   3   5   4     1000.49      941.27     26.44 o 
   4   5   4       48.95       55.92     16.60 o 
  -4   6   4       84.02       77.88     16.97 o 
  -3   6   4      108.85      120.22     14.04 o 
  -2   6   4      292.34      372.03     52.27 o 
  -1   6   4      441.74      476.47     54.42 o 
   0   6   4     1218.11     1361.32     40.91 o 
   1   6   4       97.77       94.35      5.86 o 
   2   6   4      314.47      346.14     16.87 o 
   3   6   4      189.11      211.22     16.02 o 
   4   6   4        9.33        2.00     16.61 o 
  -4   7   4       39.44       61.64     17.62 o 
  -3   7   4      114.85      111.45     14.63 o 
  -2   7   4     1377.15     1432.49    125.24 o 
  -1   7   4     1423.20     1582.16     68.53 o 
   0   7   4     1256.62     1223.44     29.12 o 
   1   7   4       63.58       68.48      6.36 o 
   2   7   4     1002.04     1015.80     31.73 o 
   3   7   4      304.07      316.53     20.11 o 
   4   7   4       17.41       24.94     23.82 o 
  -4   8   4        4.64       16.15     17.65 o 
  -3   8   4      271.02      287.57     19.58 o 
  -2   8   4      761.52      649.13     55.01 o 
  -1   8   4        2.07        6.24      8.46 o 
   0   8   4      498.36      440.85     17.23 o 
   1   8   4     1784.84     1792.29     57.25 o 
   2   8   4      157.08      205.27     14.49 o 
   3   8   4        2.16       11.71     13.23 o 
   4   8   4      145.19      141.58     27.45 o 
  -4   9   4        0.14       -7.48     17.66 o 
  -3   9   4       56.19       71.93     14.45 o 
  -2   9   4      398.00      427.22     39.25 o 
  -1   9   4      157.31      229.55     29.35 o 
   1   9   4      231.95      226.40     16.80 o 
   2   9   4       15.38       76.10     12.44 o 
   3   9   4       92.84      117.93     16.29 o 
   4   9   4        0.36       40.99     44.71 o 
  -3  10   4      330.62      321.93     20.89 o 
  -2  10   4      861.67      772.30     53.60 o 
  -1  10   4        9.14       41.65     10.92 o 
   0  10   4     2222.73     2255.71     84.65 o 
   1  10   4     1714.69     1506.89     50.89 o 
   2  10   4       99.16      108.54     13.63 o 
   3  10   4       37.06       31.35     15.61 o 
  -3  11   4        0.28       17.00     15.21 o 
  -2  11   4        7.64       18.65     12.27 o 
  -1  11   4       39.37       75.58     12.63 o 
   0  11   4       37.70       42.85     11.49 o 
   1  11   4       25.53       21.60     13.82 o 
   2  11   4       12.03       50.03     16.85 o 
   3  11   4      103.25      124.07     18.26 o 
  -3  12   4       76.60      107.89     18.89 o 
  -2  12   4        5.94       50.55     13.60 o 
  -1  12   4       63.15      104.20     13.82 o 
   0  12   4       52.26       82.40     16.27 o 
   1  12   4      178.49      249.61     20.70 o 
   2  12   4      276.87      299.54     32.22 o 
   3  12   4       10.62       52.58     24.07 o 
  -2  13   4       41.76       82.13     17.40 o 
  -1  13   4      280.12      303.50     19.49 o 
   0  13   4      331.29      358.39     26.11 o 
   1  13   4        1.11       16.05     17.65 o 
   2  13   4       72.52       86.59     19.96 o 
  -2  14   4        6.23       33.13     15.70 o 
  -1  14   4       23.66       35.18     15.12 o 
   0  14   4        1.76       60.92     19.23 o 
   1  14   4        0.01       46.55     18.78 o 
   0  15   4      124.19      142.98     22.81 o 
  -5   1   5       31.08       31.47     29.38 o 
  -4   1   5       36.20       45.57     13.15 o 
  -3   1   5       60.36       84.91     12.87 o 
  -2   1   5     1957.37     2015.30     75.16 o 
  -1   1   5     5616.40     5845.45    169.85 o 
   0   1   5     1456.93     1508.66     40.23 o 
   1   1   5     1030.60      822.05     19.73 o 
   2   1   5     2091.00     1848.14     38.13 o 
   3   1   5      494.86      434.52     16.55 o 
   4   1   5        7.24        7.97     19.73 o 
   5   1   5        6.30       -1.91     26.58 o 
  -5   2   5       32.26       46.03     14.45 o 
  -4   2   5       41.32       56.91     11.81 o 
  -3   2   5      472.28      510.69     47.92 o 
  -2   2   5       11.34       32.24      6.58 o 
  -1   2   5        9.92       23.25      9.39 o 
   0   2   5     1536.20     1506.60     55.61 o 
   1   2   5      994.96      936.21     22.81 o 
   2   2   5      309.84      298.17      9.87 o 
   3   2   5      425.98      349.33     23.74 o 
   4   2   5      150.95      119.57     23.79 o 
  -5   3   5        2.83       -5.20     15.62 o 
  -4   3   5        8.82       10.59     14.82 o 
  -3   3   5       42.31       60.44      8.52 o 
  -2   3   5       67.93       66.58     12.11 o 
  -1   3   5      824.97      755.52     47.46 o 
   0   3   5      886.57      900.95     40.20 o 
   1   3   5        4.99        5.41      2.79 o 
   2   3   5      782.53      714.65     17.52 o 
   3   3   5      526.68      503.75     47.25 o 
   4   3   5      116.64      124.28     47.68 o 
  -4   4   5      292.99      305.65     16.95 o 
  -3   4   5     1086.53     1046.10    120.71 o 
  -2   4   5      642.28      672.21     52.39 o 
  -1   4   5      877.96      756.09     41.63 o 
   0   4   5     5412.68     5171.50    228.22 o 
   1   4   5     6359.62     6099.42    117.85 o 
   2   4   5       70.64       90.39      5.81 o 
   3   4   5     1078.37     1043.26     32.27 o 
   4   4   5      532.85      423.05     31.10 o 
  -4   5   5       30.00       33.62     15.49 o 
  -3   5   5      130.23      140.34     13.79 o 
  -2   5   5      111.87      114.69     12.59 o 
  -1   5   5      101.45      125.56      6.47 o 
   0   5   5     2177.40     2197.69     74.05 o 
   1   5   5     4325.34     4335.21    129.36 o 
   2   5   5      170.46      191.95      9.00 o 
   3   5   5      262.50      310.80     18.43 o 
   4   5   5        7.24       -6.98     17.43 o 
  -4   6   5       70.64      104.50     21.59 o 
  -3   6   5       24.04       44.99     15.52 o 
  -2   6   5       39.34       40.52      9.35 o 
  -1   6   5     1027.19      929.11     38.95 o 
   0   6   5     4632.26     4302.14    172.19 o 
   1   6   5     1637.44     1416.66     36.36 o 
   2   6   5       93.73       85.65      8.82 o 
   3   6   5       59.06       68.55     13.21 o 
   4   6   5        7.47        7.24     16.43 o 
  -4   7   5        0.34        5.92     16.28 o 
  -3   7   5       88.16       83.80     14.41 o 
  -2   7   5     1461.50     1300.06    155.48 o 
  -1   7   5     1611.60     1413.35     83.29 o 
   0   7   5       16.84       18.09      4.80 o 
   1   7   5     1055.04      836.57     23.66 o 
   2   7   5      924.76      879.57     28.83 o 
   3   7   5      206.11      227.17     24.61 o 
   4   7   5      145.21      167.08     27.00 o 
  -4   8   5        0.48        9.32     16.32 o 
  -3   8   5      111.16      157.18     21.51 o 
  -2   8   5       30.99      113.74     51.81 o 
  -1   8   5        9.17        4.79      8.24 o 
   0   8   5      252.40      208.68      9.01 o 
   1   8   5      954.57      852.04     26.28 o 
   2   8   5      134.52      149.95     12.69 o 
   3   8   5        4.15        3.30     13.39 o 
   4   8   5       35.23       25.90     26.01 o 
  -4   9   5        2.35       27.26     18.53 o 
  -3   9   5      182.46      180.74     19.26 o 
  -2   9   5     2008.92     1649.45    146.06 o 
  -1   9   5     1002.39      841.82     39.30 o 
   0   9   5       99.71      148.51     13.67 o 
   1   9   5     1025.33      880.43     33.83 o 
   2   9   5     1955.81     1763.62     49.83 o 
   3   9   5      198.59      201.10     18.29 o 
   4   9   5        5.98        4.26     25.42 o 
  -3  10   5      102.17      120.58     16.48 o 
  -2  10   5       65.79       78.10     13.47 o 
  -1  10   5      962.54      871.25     48.95 o 
   0  10   5     1067.63     1003.73     28.00 o 
   1  10   5      132.69      116.58     15.24 o 
   2  10   5      580.73      467.03     34.48 o 
   3  10   5       56.37       43.97     15.83 o 
  -3  11   5       77.42      100.76     21.22 o 
  -2  11   5       47.89       50.60     13.14 o 
  -1  11   5      375.85      367.99     20.84 o 
   0  11   5       18.50       30.84     11.12 o 
   1  11   5      219.11      186.45     17.81 o 
   2  11   5      301.73      286.18     23.58 o 
   3  11   5      103.40      142.55     25.08 o 
  -3  12   5       92.69       88.86     17.56 o 
  -2  12   5       40.65       74.78     15.32 o 
  -1  12   5      453.57      382.67     20.31 o 
   0  12   5      919.03      892.74     30.24 o 
   1  12   5        3.83       20.67     15.03 o 
   2  12   5       90.74       78.67     18.48 o 
   3  12   5      244.55      231.31     28.10 o 
  -2  13   5      140.37      151.55     17.42 o 
  -1  13   5       28.45       32.61     13.91 o 
   0  13   5       64.26       85.97     18.69 o 
   1  13   5       12.47       17.74     16.32 o 
   2  13   5       29.12       52.84     19.43 o 
  -1  14   5      239.77      246.33     33.05 o 
   0  14   5      614.84      531.27     31.25 o 
   1  14   5      221.99      236.66     23.75 o 
   0  15   5        2.47       -1.13     19.91 o 
  -5   0   6        1.28        8.36     26.69 o 
  -4   0   6      847.23      699.67     45.26 o 
  -3   0   6      104.19      105.51     17.97 o 
  -2   0   6     6548.41     7400.65    298.40 o 
  -1   0   6    43990.95    49788.44   2226.57 o 
   0   0   6    13786.86    13123.00    391.36 o 
   1   0   6     1094.00     1205.95     39.18 o 
   2   0   6      701.78      546.80     75.53 o 
   3   0   6     1426.70     1431.62     51.53 o 
   4   0   6       63.56        9.76     31.17 o 
  -5   1   6       53.24       34.61     14.68 o 
  -4   1   6       49.56       60.25     13.37 o 
  -3   1   6       43.68       98.67     12.78 o 
  -2   1   6       78.60      244.46     43.89 o 
  -1   1   6     5217.13     6164.57    130.28 o 
   0   1   6     1685.66     1720.71     37.59 o 
   2   1   6     6070.35     6436.41    125.10 o 
   3   1   6      102.65      106.26      9.81 o 
   4   1   6       57.12       45.53     19.61 o 
  -5   2   6      105.96       87.19     24.82 o 
  -4   2   6      179.53      262.14     18.07 o 
  -3   2   6      245.60      302.04     20.73 o 
  -2   2   6     1868.39     2219.16    140.05 o 
  -1   2   6     4363.19     4303.18    263.77 o 
   0   2   6     1318.60     1398.38     37.70 o 
   1   2   6       53.69       90.28      7.96 o 
   2   2   6     4915.70     5131.34    100.50 o 
   3   2   6      594.72      582.20     22.42 o 
   4   2   6       21.12       14.31     31.24 o 
  -4   3   6       60.67       77.61     12.96 o 
  -3   3   6      422.09      432.89     44.24 o 
  -2   3   6     2374.33     2479.81    176.59 o 
  -1   3   6       47.25       66.95      4.87 o 
   0   3   6     5302.46     5840.25    221.54 o 
   1   3   6     7071.35     7332.31    120.24 o 
   2   3   6      240.67      369.06     13.82 o 
   3   3   6       96.14      106.58     10.89 o 
   4   3   6        7.62        1.79     25.94 o 
  -4   4   6        6.17       25.25     14.51 o 
  -3   4   6        0.01       25.09     10.82 o 
  -2   4   6       26.28       37.32      6.20 o 
  -1   4   6      667.13      774.85     31.76 o 
   0   4   6     1027.36     1033.06     53.45 o 
   1   4   6      911.70      972.36     21.23 o 
   2   4   6      305.23      340.58     10.44 o 
   3   4   6      439.14      551.40     23.83 o 
   4   4   6       53.40       52.71     15.78 o 
  -4   5   6       28.28       22.28     15.42 o 
  -3   5   6     1736.33     1698.73    177.67 o 
  -2   5   6     2416.25     2427.34    155.78 o 
  -1   5   6      125.42      178.45      8.13 o 
   0   5   6     2296.86     2427.48     99.25 o 
   1   5   6     9615.83     9390.27    180.18 o 
   2   5   6      834.63      793.54     17.25 o 
   3   5   6       82.84      118.55     15.22 o 
   4   5   6      491.99      378.22     22.81 o 
  -4   6   6        4.93       16.67     14.94 o 
  -3   6   6      256.51      271.61     29.62 o 
  -2   6   6       30.06       39.64      9.29 o 
  -1   6   6      204.72      269.33     16.99 o 
   0   6   6      772.00     1108.76     41.42 o 
   1   6   6       55.39       83.89      5.96 o 
   2   6   6       67.89       78.88      9.01 o 
   3   6   6      486.22      520.56     33.02 o 
   4   6   6       64.25       45.56     18.01 o 
  -4   7   6       60.85       59.54     17.36 o 
  -3   7   6      776.58      861.87     93.31 o 
  -2   7   6      810.54      844.49    103.47 o 
  -1   7   6        1.20        4.63      5.30 o 
   0   7   6     2255.40     2287.83     87.99 o 
   1   7   6     1022.50      935.82     21.50 o 
   2   7   6      502.91      515.20     21.63 o 
   3   7   6      204.29      170.87     16.10 o 
   4   7   6        1.02       -8.34     35.97 o 
  -4   8   6      113.77      145.42     32.09 o 
  -3   8   6      104.27      108.21     14.95 o 
  -2   8   6       77.92       72.45     11.47 o 
  -1   8   6     1525.62     1539.30     58.40 o 
   0   8   6     1453.44     1552.35     54.50 o 
   1   8   6       40.44       61.41      9.15 o 
   2   8   6      323.50      334.97     23.51 o 
   3   8   6      166.67      208.52     23.42 o 
   4   8   6       21.30       32.37     35.73 o 
  -4   9   6       19.31       20.29     22.26 o 
  -3   9   6       54.59       84.80     16.07 o 
  -2   9   6       32.59       74.53     14.26 o 
  -1   9   6      322.53      307.55     17.03 o 
   0   9   6      622.50      628.45     18.76 o 
   1   9   6       52.25      114.21     10.76 o 
   2   9   6       15.15       95.98     17.20 o 
   3   9   6       34.98       31.72     14.77 o 
  -3  10   6        2.31       25.84     15.76 o 
  -2  10   6        3.93       30.34     12.35 o 
  -1  10   6      580.04      569.62     44.51 o 
   0  10   6     1807.76     1655.82     96.64 o 
   1  10   6      147.97      187.83     17.55 o 
   2  10   6      255.08      239.03     21.80 o 
   3  10   6      363.96      375.52     31.39 o 
  -3  11   6       56.83       85.32     17.79 o 
  -2  11   6      272.37      267.34     20.69 o 
  -1  11   6       11.23       23.32     12.11 o 
   0  11   6       77.82      110.88     12.85 o 
   1  11   6       12.78       66.68     14.95 o 
   2  11   6      135.66      165.66     20.63 o 
   3  11   6        3.49        3.76     22.16 o 
  -3  12   6        5.51       -5.70     20.40 o 
  -2  12   6      330.77      316.88     20.15 o 
  -1  12   6      531.53      490.26     42.98 o 
   0  12   6       96.30      150.73     15.03 o 
   1  12   6       17.38       22.46     14.62 o 
   2  12   6        5.29       48.17     18.61 o 
  -2  13   6      155.27      170.66     18.16 o 
  -1  13   6       90.89       84.50     15.05 o 
   0  13   6        6.06       15.85     13.38 o 
   1  13   6      438.41      424.57     27.33 o 
   2  13   6      178.97      203.89     23.51 o 
  -1  14   6        3.87       62.13     15.86 o 
   0  14   6        2.15       21.60     18.38 o 
   1  14   6        0.34      -14.77     16.57 o 
  -4   1   7      124.19      127.29     16.85 o 
  -3   1   7      581.41      516.22     22.69 o 
  -2   1   7     3090.78     3615.02    249.74 o 
  -1   1   7      594.42      668.34     15.85 o 
   0   1   7     3582.26     2986.93     75.62 o 
   1   1   7    12008.95    11128.91    224.23 o 
   2   1   7      271.39      244.30     11.32 o 
   3   1   7       27.63       16.72      8.74 o 
   4   1   7      339.83      265.66     51.68 o 
  -4   2   7      109.05      117.37     13.50 o 
  -3   2   7       19.39       12.47      7.66 o 
  -2   2   7     1618.57     1612.77     81.76 o 
  -1   2   7      954.43      940.66     59.26 o 
   0   2   7      146.24      175.67      6.31 o 
   1   2   7        4.94        4.06      2.91 o 
   2   2   7      742.77      700.86     19.84 o 
   3   2   7      352.26      321.60     15.70 o 
   4   2   7        2.28      -17.75     21.88 o 
  -4   3   7       19.27       43.22     12.50 o 
  -3   3   7      445.98      498.11     52.07 o 
  -2   3   7       32.65       40.06      5.98 o 
  -1   3   7      107.47      148.21     10.82 o 
   0   3   7     1711.67     1513.93     54.59 o 
   1   3   7      750.72      719.10     14.20 o 
   2   3   7     2715.57     2728.46     61.49 o 
   3   3   7       60.97       61.40      9.76 o 
   4   3   7        1.30        6.45     20.48 o 
  -4   4   7       29.74       40.86     17.26 o 
  -3   4   7       60.76       73.66     11.91 o 
  -2   4   7     1042.67      968.81     66.01 o 
  -1   4   7     4332.39     4055.85    155.27 o 
   0   4   7      220.76      172.36      9.33 o 
   1   4   7       76.43       76.37      5.06 o 
   2   4   7     1888.16     1900.46     37.25 o 
   3   4   7     1369.13     1302.51     35.91 o 
   4   4   7      177.46      129.28     16.91 o 
  -4   5   7      139.73      155.16     18.15 o 
  -3   5   7       90.44      111.23     19.15 o 
  -2   5   7       20.99       23.94      6.87 o 
  -1   5   7       25.29       47.50      5.25 o 
   0   5   7     2617.09     2503.01     93.65 o 
   1   5   7      179.07      245.29      9.28 o 
   2   5   7      526.17      515.18     17.41 o 
   3   5   7      993.21      925.22     26.62 o 
   4   5   7        1.68       10.48     15.61 o 
  -4   6   7       80.61       99.13     23.40 o 
  -3   6   7      123.50      113.65     14.57 o 
  -2   6   7      766.31      719.59     59.20 o 
  -1   6   7     3509.99     3048.78    150.91 o 
   0   6   7     7614.35     7558.91    335.83 o 
   1   6   7      162.07      161.26      8.02 o 
   2   6   7     1469.44     1318.75     38.94 o 
   3   6   7      222.89      247.18     24.00 o 
   4   6   7        9.69       -4.41     16.75 o 
  -4   7   7        3.24       -0.83     20.15 o 
  -3   7   7      419.93      401.67     27.60 o 
  -2   7   7       97.34      127.35     26.66 o 
  -1   7   7      889.34      794.60     41.07 o 
   0   7   7     1992.19     1862.13     71.29 o 
   1   7   7      732.94      678.78     17.22 o 
   2   7   7        4.00        1.30     10.48 o 
   3   7   7       97.90      135.71     22.72 o 
   4   7   7       49.92       64.21     25.12 o 
  -4   8   7        1.00       -5.60     19.70 o 
  -3   8   7        0.89       12.33     13.28 o 
  -2   8   7        8.65       22.59     10.50 o 
  -1   8   7      666.66      625.33     22.42 o 
   0   8   7      606.67      556.63     20.14 o 
   1   8   7      163.72      170.90      9.91 o 
   2   8   7       66.63       84.27     12.46 o 
   3   8   7      373.93      366.55     38.66 o 
   4   8   7       77.63       78.62     27.17 o 
  -4   9   7      181.09      201.51     35.78 o 
  -3   9   7      254.59      240.06     19.42 o 
  -2   9   7      129.25      137.93     19.59 o 
  -1   9   7      954.25      854.14     46.37 o 
   0   9   7     2094.85     2023.77     83.24 o 
   1   9   7     1132.83      960.03     29.70 o 
   2   9   7      132.09      149.75     19.23 o 
   3   9   7       45.41       40.72     20.86 o 
  -3  10   7      110.62      131.88     17.85 o 
  -2  10   7      261.29      224.97     16.72 o 
  -1  10   7      540.17      467.73     29.04 o 
   0  10   7        1.13        7.27      7.11 o 
   1  10   7      789.05      664.06     29.72 o 
   2  10   7       94.24       86.03     25.49 o 
   3  10   7        0.97        3.25     20.48 o 
  -3  11   7      170.04      214.59     24.02 o 
  -2  11   7       60.78       79.88     18.81 o 
  -1  11   7        1.41       -3.59     11.23 o 
   0  11   7      542.99      492.77     21.51 o 
   1  11   7      508.56      533.85     30.30 o 
   2  11   7       19.37       17.49     19.74 o 
   3  11   7       43.73       33.42     27.56 o 
  -3  12   7        3.38       13.69     21.02 o 
  -2  12   7      189.17      192.84     17.46 o 
  -1  12   7      189.20      242.53     17.93 o 
   0  12   7        1.04        2.07     12.10 o 
   1  12   7      477.66      414.47     26.31 o 
   2  12   7      577.61      504.98     30.62 o 
  -2  13   7       30.41       47.17     15.53 o 
  -1  13   7        1.23        2.31     14.18 o 
   0  13   7       27.31       60.65     14.89 o 
   1  13   7      151.69      123.14     20.37 o 
   2  13   7       91.39      101.35     37.29 o 
  -1  14   7      305.03      271.35     20.73 o 
   0  14   7        3.41       15.26     18.62 o 
   1  14   7      145.91      141.52     22.32 o 
  -4   0   8       35.88       17.08     20.07 o 
  -3   0   8     1265.21     1134.10     54.57 o 
  -2   0   8    15281.81    17389.44    519.55 o 
  -1   0   8     1503.43     1578.36    134.51 o 
   0   0   8     6784.10     7265.99    218.73 o 
   1   0   8    17456.76    18436.98    550.44 o 
   2   0   8      110.95       84.02     14.89 o 
   3   0   8       75.58       74.03     13.88 o 
   4   0   8      107.55       52.53     32.56 o 
  -4   1   8       39.37       69.00     13.77 o 
  -3   1   8       51.21       94.55     11.10 o 
  -2   1   8     7077.37     9048.29    464.82 o 
  -1   1   8      124.48      150.19      6.06 o 
   0   1   8     1776.97     2140.95     46.65 o 
   1   1   8     3041.26     3621.99    127.64 o 
   2   1   8     1657.41     1583.62     37.62 o 
   3   1   8      122.83      161.64     11.47 o 
   4   1   8        1.83      -10.18     19.81 o 
  -4   2   8       10.86       13.81     12.26 o 
  -3   2   8      450.00      525.96     33.64 o 
  -2   2   8      287.50      350.30     17.40 o 
  -1   2   8      520.43      613.48     38.60 o 
   0   2   8     2289.72     2576.65     55.97 o 
   1   2   8     1871.87     1803.80     59.08 o 
   2   2   8     2365.07     2524.19     76.66 o 
   3   2   8        3.92       -0.06      8.65 o 
   4   2   8      112.92       50.04     30.15 o 
  -4   3   8       83.94       89.04     16.19 o 
  -3   3   8      110.11      134.69     10.12 o 
  -2   3   8        7.39       16.30      5.87 o 
  -1   3   8     4336.93     4552.70    188.17 o 
   0   3   8     3416.07     3533.23     68.79 o 
   1   3   8      560.49      543.73     11.79 o 
   2   3   8       79.65      121.56      8.59 o 
   3   3   8     1014.35     1031.18     29.26 o 
   4   3   8       26.98       11.07     21.48 o 
  -4   4   8        6.67       15.83     19.25 o 
  -3   4   8      762.06      791.76    103.34 o 
  -2   4   8      138.45      256.81     22.80 o 
  -1   4   8      985.71     1104.02     51.63 o 
   0   4   8      901.81      975.94     29.22 o 
   1   4   8     1279.56     1493.06     45.08 o 
   2   4   8       72.66      112.11      8.79 o 
   3   4   8      128.70      169.34     13.41 o 
   4   4   8       28.74       21.72     20.09 o 
  -4   5   8      632.39      691.26    165.26 o 
  -3   5   8      220.88      296.08     31.02 o 
  -2   5   8      211.11      216.15     11.87 o 
  -1   5   8     4804.57     4508.51    180.30 o 
   0   5   8     5676.75     5307.32    194.03 o 
   1   5   8       15.96       28.52      5.08 o 
   2   5   8     1176.09     1218.97     26.03 o 
   3   5   8      598.46      576.65     36.81 o 
   4   5   8      173.66      159.19     18.95 o 
  -4   6   8       84.01      121.75     57.58 o 
  -3   6   8      140.21      159.63     16.47 o 
  -2   6   8      351.02      371.27     33.07 o 
   1   6   8      717.61      812.99     19.28 o 
   2   6   8      449.45      622.36     23.85 o 
   3   6   8       17.34       24.07     11.54 o 
   4   6   8       14.75       22.83     20.91 o 
  -4   7   8        4.17       12.30     19.98 o 
  -3   7   8      156.00      174.60     16.24 o 
  -2   7   8      121.88      159.05     12.59 o 
  -1   7   8     1515.38     1505.62     57.87 o 
   0   7   8      760.02      780.26     31.72 o 
   1   7   8       21.02       25.96      5.66 o 
   2   7   8        1.02        6.52     11.14 o 
   3   7   8      328.01      368.78     29.18 o 
   4   7   8       41.92       40.74     25.52 o 
  -4   8   8        0.65        0.74     22.23 o 
  -3   8   8       52.70       70.88     15.14 o 
  -2   8   8      827.72      879.58     42.45 o 
  -1   8   8     1511.40     1425.88     88.30 o 
   0   8   8       18.11       24.23      5.84 o 
   1   8   8      795.40      702.13     20.26 o 
   2   8   8      892.75      895.35     31.92 o 
   3   8   8       11.23       29.27     19.56 o 
   4   8   8       63.41       37.07     27.12 o 
  -3   9   8        2.29       21.85     20.56 o 
  -2   9   8      162.34      174.63     14.89 o 
  -1   9   8      430.93      531.44     39.62 o 
   0   9   8       46.05      125.30      8.37 o 
   1   9   8        5.37       25.74      7.95 o 
   2   9   8      210.07      201.87     15.67 o 
   3   9   8       58.31      106.53     23.29 o 
  -3  10   8      280.70      365.25     40.83 o 
  -2  10   8      300.57      298.05     18.66 o 
  -1  10   8       20.04       25.61     11.71 o 
   0  10   8        1.73        8.34      7.30 o 
   1  10   8      756.38      756.60     26.00 o 
   2  10   8      489.15      450.76     33.91 o 
   3  10   8       63.50       64.38     23.42 o 
  -3  11   8      265.47      280.75     25.41 o 
  -2  11   8      147.97      165.42     16.74 o 
  -1  11   8      132.01      169.09     15.30 o 
   0  11   8      467.04      498.52     32.49 o 
   1  11   8      106.86       99.69     17.34 o 
   2  11   8      123.13      102.46     20.31 o 
   3  11   8       21.97       52.93     30.47 o 
  -2  12   8      198.80      230.42     19.16 o 
  -1  12   8      245.78      287.82     16.52 o 
   0  12   8       45.69       74.14     14.46 o 
   1  12   8      101.53       98.37     18.45 o 
   2  12   8       95.03       94.33     21.81 o 
  -2  13   8        9.71       11.25     18.46 o 
  -1  13   8      147.27      197.89     18.85 o 
   0  13   8      406.33      425.05     22.32 o 
   1  13   8      283.67      282.82     24.49 o 
   2  13   8        9.88       12.03     26.66 o 
  -1  14   8        3.27        8.25     15.49 o 
   0  14   8        2.08       35.05     15.66 o 
   1  14   8       14.20       76.67     19.85 o 
  -3   1   9       82.21       85.81      9.44 o 
  -2   1   9       68.20       80.72      8.13 o 
  -1   1   9     3397.48     3335.79    131.27 o 
   0   1   9     7246.78     6526.11    138.52 o 
   1   1   9     1268.51     1323.21     35.69 o 
   2   1   9      964.74      881.36     29.27 o 
   3   1   9     1703.26     1520.76     38.79 o 
   4   1   9      128.39       69.89     24.04 o 
  -4   2   9        7.95        7.56     14.94 o 
  -3   2   9      627.24      619.40     62.14 o 
  -2   2   9     1836.66     1843.04    156.43 o 
  -1   2   9      152.71      149.05     10.61 o 
   0   2   9     2929.76     2510.88     54.82 o 
   1   2   9      729.62      645.32     19.95 o 
   2   2   9      314.41      291.91     12.72 o 
   3   2   9      154.45      145.67     11.67 o 
   4   2   9       28.79      -21.47     22.74 o 
  -4   3   9      100.11      105.44     38.64 o 
  -3   3   9      249.99      240.25     23.83 o 
  -2   3   9      321.64      302.88     17.59 o 
  -1   3   9     1732.40     1673.46     46.85 o 
   0   3   9     4201.52     3984.97     77.75 o 
   1   3   9      230.95      206.79      7.01 o 
   2   3   9      434.76      410.94     22.16 o 
   3   3   9      450.61      491.80     20.25 o 
   4   3   9       94.17       64.88     25.24 o 
  -4   4   9       47.34       67.17     21.94 o 
  -3   4   9      764.38      721.16     61.25 o 
  -2   4   9     1239.49     1060.86     68.93 o 
  -1   4   9        0.68       12.62      4.67 o 
   0   4   9     3841.70     3884.87     75.89 o 
   1   4   9     6737.05     6216.19    120.30 o 
   2   4   9      354.23      342.45     14.98 o 
   3   4   9       39.34       31.35     10.54 o 
   4   4   9      138.98      107.16     16.67 o 
  -4   5   9       27.28       52.20     22.25 o 
  -3   5   9       54.29       78.73     16.17 o 
  -2   5   9      142.48      164.27     16.66 o 
  -1   5   9      271.58      345.05     11.28 o 
   0   5   9       21.97       22.26      5.71 o 
   1   5   9      642.44      622.38     15.72 o 
   2   5   9      597.47      660.14     22.83 o 
   3   5   9      383.64      370.34     17.85 o 
   4   5   9       27.82       29.31     16.19 o 
  -4   6   9       20.46       25.38     21.96 o 
  -3   6   9      190.95      219.85     45.41 o 
  -2   6   9     1074.19      978.72     56.77 o 
  -1   6   9      710.19      710.60     20.82 o 
   0   6   9       88.40       71.40      5.87 o 
   1   6   9     2670.85     2488.56     50.52 o 
   2   6   9     2868.63     2607.58     83.45 o 
   3   6   9        1.97        8.79     11.03 o 
   4   6   9      107.23      111.73     19.15 o 
  -4   7   9       16.46        9.21     21.21 o 
  -3   7   9       71.19      103.07     22.88 o 
  -2   7   9      462.86      422.28     41.97 o 
  -1   7   9     2117.79     2050.79     76.48 o 
   0   7   9      153.18      138.13      7.84 o 
   1   7   9      174.85      203.35      9.69 o 
   2   7   9      456.41      388.85     19.91 o 
   3   7   9        4.39        8.60     13.55 o 
   4   7   9        1.79       -9.04     24.75 o 
  -4   8   9       10.57       42.78     22.45 o 
  -3   8   9       97.39      125.52     37.19 o 
  -2   8   9      128.38      154.04     16.13 o 
  -1   8   9      274.70      275.77     13.60 o 
   0   8   9        2.01        8.71      6.11 o 
   1   8   9      701.17      616.39     19.10 o 
   2   8   9      667.78      590.31     23.97 o 
   3   8   9       32.74       36.28     21.44 o 
  -3   9   9        2.08       20.88     19.25 o 
  -2   9   9      897.21      894.33     64.87 o 
  -1   9   9     2925.53     2725.44    103.50 o 
   0   9   9      690.39      597.85     22.35 o 
   1   9   9      228.22      202.65     11.96 o 
   2   9   9      736.17      678.64     26.18 o 
   3   9   9      170.68      207.17     26.60 o 
  -3  10   9       58.13       60.16     19.61 o 
  -2  10   9        1.51       15.13     12.93 o 
  -1  10   9      130.18      131.22     13.19 o 
   0  10   9      289.71      301.76     12.86 o 
   1  10   9       47.18       57.76      9.57 o 
   2  10   9        1.41       12.62     17.58 o 
   3  10   9      221.07      199.44     26.56 o 
  -3  11   9       56.24       59.19     21.22 o 
  -2  11   9       46.69       31.40     17.66 o 
  -1  11   9      139.96      154.24     12.66 o 
   0  11   9      268.05      312.49     18.82 o 
   1  11   9        6.70       14.70     11.58 o 
   2  11   9      105.61      112.88     20.74 o 
   3  11   9      292.10      264.52     29.43 o 
  -2  12   9        5.74       18.37     18.39 o 
  -1  12   9       60.52       77.01     12.52 o 
   0  12   9      287.34      301.11     19.37 o 
   1  12   9      248.66      275.82     23.77 o 
   2  12   9        9.26       10.64     19.12 o 
  -2  13   9        1.48       14.16     19.43 o 
  -1  13   9       41.11       64.71     16.09 o 
   0  13   9      125.47       93.10     16.30 o 
   1  13   9       91.72      115.19     20.66 o 
   2  13   9       10.65       -1.11     19.94 o 
  -1  14   9       33.64       28.54     17.06 o 
   0  14   9      348.35      338.29     22.97 o 
   1  14   9      231.82      240.86     24.96 o 
  -4   0  10      142.88      149.42     36.80 o 
  -3   0  10       12.48       24.40     22.01 o 
  -2   0  10      469.37      595.34     34.86 o 
  -1   0  10     5834.10     6024.08    198.67 o 
   0   0  10     8301.94     8809.67    282.44 o 
   1   0  10     3144.34     3476.52    107.46 o 
   2   0  10       78.47       92.58     11.35 o 
   3   0  10     1701.40     1505.98     55.05 o 
   4   0  10       27.57       29.48     17.26 o 
  -4   1  10       10.51       22.70     40.08 o 
  -3   1  10      317.16      322.32     34.76 o 
  -2   1  10     2354.12     2834.17    137.58 o 
  -1   1  10     3133.41     3364.52    146.95 o 
   0   1  10      614.75      775.85     26.80 o 
   1   1  10       37.66       33.89      5.45 o 
   3   1  10      296.46      324.30     16.00 o 
   4   1  10      215.01      202.53     20.23 o 
  -4   2  10      143.18      152.26     28.23 o 
  -3   2  10      599.73      751.00    106.38 o 
  -2   2  10      869.92      975.95     51.82 o 
  -1   2  10     1737.28     1831.00    151.61 o 
   0   2  10     2843.38     2676.66     58.36 o 
   1   2  10      131.72      214.86      8.22 o 
   2   2  10      766.87      810.99     36.05 o 
   3   2  10       10.88       18.27      9.40 o 
   4   2  10       58.28       45.93     15.75 o 
  -4   3  10      135.20      121.04     27.48 o 
  -3   3  10      806.42      814.55    120.52 o 
  -2   3  10      856.42      882.68     73.05 o 
  -1   3  10      336.91      394.65     11.17 o 
   0   3  10      352.75      481.85     13.15 o 
   1   3  10     2709.67     2695.65     47.94 o 
   2   3  10     1036.87     1141.45     59.79 o 
   3   3  10        2.74       41.16     10.05 o 
   4   3  10        0.47      -31.30     26.72 o 
  -4   4  10       83.63       82.16     25.99 o 
  -3   4  10        6.23       60.29     15.77 o 
  -2   4  10       14.19       32.13      6.47 o 
  -1   4  10      799.22      890.89     38.88 o 
   1   4  10      169.20      362.66     20.42 o 
   2   4  10       67.90       72.69      7.53 o 
   3   4  10      341.77      361.84     16.51 o 
   4   4  10       28.35       10.13     14.83 o 
  -4   5  10       28.51       58.21     26.54 o 
  -3   5  10        7.19        9.99     15.15 o 
  -2   5  10     2220.98     2019.59    116.05 o 
  -1   5  10     1885.85     1897.91     49.02 o 
   0   5  10     1435.25     1469.39     43.10 o 
   1   5  10     1041.77      891.18     20.81 o 
   2   5  10     2802.54     2618.37    114.18 o 
   3   5  10      203.03      233.92     18.64 o 
   4   5  10        4.00        6.82     21.82 o 
  -4   6  10       12.62       -9.67     20.79 o 
  -3   6  10       91.85      116.19     22.41 o 
  -2   6  10      340.35      444.49     28.26 o 
  -1   6  10      262.72      340.25     17.02 o 
   0   6  10      838.30      833.84     20.47 o 
   1   6  10      751.41      853.63     23.10 o 
   2   6  10       28.60       89.25     11.93 o 
   3   6  10      236.52      269.86     16.23 o 
   4   6  10       54.84       62.20     18.40 o 
  -4   7  10        0.24       -7.92     27.01 o 
  -3   7  10      405.41      397.52     68.89 o 
  -2   7  10      530.18      604.31     32.51 o 
  -1   7  10       83.61      169.53      8.82 o 
   0   7  10        2.92        4.01      5.81 o 
   1   7  10     1165.77     1110.01     25.59 o 
   2   7  10       44.87       73.73     12.07 o 
   3   7  10       28.69       31.39     14.21 o 
   4   7  10        1.14      -11.62     24.61 o 
  -4   8  10      105.43      100.04     25.89 o 
  -3   8  10      322.60      358.41     49.69 o 
  -2   8  10       75.12       53.03     18.07 o 
  -1   8  10       27.34       37.85      8.84 o 
   0   8  10     1157.03     1151.22     26.27 o 
   1   8  10     1248.67     1326.69     33.01 o 
   2   8  10       88.09       84.11     13.00 o 
   3   8  10       66.52       65.93     16.14 o 
  -3   9  10        7.46       28.06     19.40 o 
  -2   9  10       36.77      115.28     17.44 o 
   0   9  10      126.57      120.81      8.86 o 
   2   9  10       69.38       84.67     13.62 o 
   3   9  10        0.90        1.77     20.58 o 
  -3  10  10      247.83      279.21     35.53 o 
  -2  10  10        6.23       22.98     16.68 o 
  -1  10  10      681.89      681.26     22.78 o 
   0  10  10      910.80      892.76     45.78 o 
   1  10  10      311.13      308.26     15.31 o 
   2  10  10      139.12      179.32     20.45 o 
   3  10  10      234.14      227.93     60.15 o 
  -3  11  10       43.35       59.69     23.41 o 
  -2  11  10        5.43       28.20     17.20 o 
  -1  11  10      590.28      590.72     27.04 o 
   0  11  10       78.44       86.02     13.57 o 
   1  11  10      125.62      148.85     14.27 o 
   2  11  10      294.49      319.22     26.54 o 
   3  11  10       77.37       80.87     25.21 o 
  -2  12  10        0.93      -16.17     17.62 o 
  -1  12  10        5.64       38.43     12.09 o 
   0  12  10      222.22      261.41     18.66 o 
   1  12  10      204.58      191.96     21.84 o 
   2  12  10       13.20       22.78     20.03 o 
  -2  13  10      183.90      220.48     20.80 o 
  -1  13  10      278.82      328.27     39.46 o 
   0  13  10       48.51       68.02     15.49 o 
   1  13  10       74.99       90.68     20.04 o 
  -1  14  10        0.17       12.05     19.47 o 
   0  14  10       25.72       62.25     17.31 o 
  -4   1  11        1.35      -29.33     37.44 o 
  -3   1  11      970.40     1050.18    162.15 o 
  -2   1  11     2215.34     2218.56     99.46 o 
  -1   1  11     1088.15     1053.84     54.31 o 
   0   1  11      102.06      105.02      6.10 o 
   1   1  11     2674.69     2494.53     55.74 o 
   2   1  11     3085.42     2906.83     72.08 o 
   3   1  11       58.07       62.69     10.71 o 
   4   1  11       46.85       63.56     17.54 o 
  -4   2  11       36.40       36.24     21.92 o 
  -3   2  11      355.99      377.25     46.51 o 
  -2   2  11       98.89      123.08      9.14 o 
  -1   2  11     1199.14     1133.53     84.59 o 
   0   2  11     3951.57     3432.06     82.39 o 
   1   2  11        2.49       -3.97      4.60 o 
   2   2  11      791.30      734.17     39.28 o 
   3   2  11      252.63      256.95     15.39 o 
   4   2  11      113.46       60.64     23.52 o 
  -4   3  11        0.66       14.37     29.55 o 
  -3   3  11        9.01       27.36      9.86 o 
  -2   3  11     1152.72     1088.90     99.39 o 
  -1   3  11      905.99      795.18     24.30 o 
   0   3  11       17.55       21.27      4.55 o 
   1   3  11     2429.15     2159.34     37.70 o 
   2   3  11     1242.26     1181.93     74.86 o 
   3   3  11      508.14      454.10     19.39 o 
   4   3  11       13.48      -12.61     17.97 o 
  -4   4  11      372.45      275.65     34.70 o 
  -3   4  11       47.00       78.73     19.67 o 
  -2   4  11        9.11       14.05      7.76 o 
  -1   4  11     4134.30     3937.54    122.18 o 
   0   4  11     6079.31     5848.29    113.69 o 
   1   4  11      422.19      362.38     11.65 o 
   2   4  11     1271.75     1259.75     52.74 o 
   3   4  11      856.72      825.97     42.58 o 
   4   4  11       70.64       56.22     14.28 o 
  -4   5  11        0.02       17.68     26.24 o 
  -3   5  11        4.46       16.16     15.51 o 
  -2   5  11       14.56       34.71      9.05 o 
  -1   5  11     2161.70     2140.21     46.83 o 
   0   5  11      374.48      448.47     12.69 o 
   1   5  11       66.81       64.42      6.31 o 
   2   5  11        5.14       11.84      5.92 o 
   3   5  11       13.94       10.50     10.57 o 
   4   5  11        6.57       -6.99     15.92 o 
  -4   6  11        6.47       10.61     28.93 o 
  -3   6  11      288.91      299.98     55.14 o 
  -2   6  11      566.14      605.87     23.98 o 
  -1   6  11     1512.69     1490.49     33.98 o 
   0   6  11     1790.54     1647.39     44.36 o 
   1   6  11     1172.12     1043.76     24.10 o 
   2   6  11      105.55       91.92     12.27 o 
   3   6  11      385.00      407.79     18.65 o 
   4   6  11       56.44       54.92     18.59 o 
  -4   7  11       22.06        4.83     26.09 o 
  -3   7  11      214.04      180.82     20.72 o 
  -2   7  11      416.86      435.19     41.81 o 
  -1   7  11      159.83      164.43     12.18 o 
   0   7  11      642.43      625.26     28.01 o 
   1   7  11     1256.84     1214.27     27.57 o 
   2   7  11       22.28       16.51     11.29 o 
   3   7  11      138.24      127.11     15.74 o 
   4   7  11       52.78       22.19     25.84 o 
  -4   8  11       29.61       21.86     31.92 o 
  -3   8  11        3.48       32.07     18.33 o 
  -2   8  11        1.67        7.77     11.86 o 
  -1   8  11      207.47      262.79     16.34 o 
   0   8  11      841.56      740.41     19.50 o 
   1   8  11      512.01      459.85     16.66 o 
   2   8  11       11.61       15.89     11.63 o 
   3   8  11       79.39       85.33     16.66 o 
  -3   9  11      268.12      274.09     42.25 o 
  -2   9  11      580.95      509.40     41.82 o 
  -1   9  11      283.28      270.35     17.42 o 
   0   9  11      559.09      548.92     16.93 o 
   1   9  11     1675.46     1527.69     37.95 o 
   2   9  11      308.06      270.69     18.38 o 
   3   9  11        0.08        9.43     21.00 o 
  -3  10  11        8.60       22.81     19.74 o 
  -2  10  11      429.08      406.73     23.71 o 
  -1  10  11       45.25       75.50     11.51 o 
   0  10  11       10.00       11.71      8.14 o 
   1  10  11      126.08      142.16     11.63 o 
   2  10  11       40.22       29.19     13.86 o 
   3  10  11        0.32       10.46     27.46 o 
  -3  11  11       10.70       19.15     30.40 o 
  -2  11  11      141.33      137.22     18.21 o 
  -1  11  11        5.47       26.91     13.59 o 
   0  11  11       75.20      112.19     14.75 o 
   1  11  11      303.53      294.35     27.13 o 
   2  11  11      309.91      340.34     21.23 o 
  -2  12  11       27.34       22.24     16.72 o 
  -1  12  11      286.85      331.32     22.22 o 
   0  12  11        5.89        7.67     13.88 o 
   1  12  11       63.92       42.73     14.12 o 
   2  12  11      169.83      158.89     38.71 o 
  -1  13  11        8.93       13.23     19.50 o 
   0  13  11        1.32       12.70     15.67 o 
   1  13  11       12.74       21.45     27.73 o 
   0  14  11      130.60      143.75     26.07 o 
  -4   0  12        1.26      -32.86     30.17 o 
  -3   0  12     2656.85     2861.41    140.01 o 
  -2   0  12     1978.01     1943.81     95.55 o 
  -1   0  12      871.99      699.97     41.08 o 
   0   0  12      761.22      712.49     40.38 o 
   1   0  12      908.27      876.17     32.32 o 
   2   0  12     1318.10     1323.75     47.00 o 
   3   0  12      168.94      170.84     18.06 o 
   4   0  12       65.67       72.51     42.25 o 
  -4   1  12      100.93      104.76     40.88 o 
  -3   1  12      183.30      290.51     23.78 o 
  -2   1  12      477.65      565.84     37.81 o 
  -1   1  12      907.48      892.11     61.98 o 
   0   1  12      515.66      721.28     18.86 o 
   2   1  12        7.13       61.68      8.34 o 
   3   1  12        0.50       14.69     10.32 o 
   4   1  12       71.50       86.28     18.73 o 
  -4   2  12        5.85       -1.57     22.84 o 
  -3   2  12      237.34      263.20     66.22 o 
  -2   2  12     1156.64     1253.75    136.78 o 
  -1   2  12     1429.57     1412.93     95.23 o 
   0   2  12      162.65      274.03     16.56 o 
   1   2  12      529.93      573.69     15.08 o 
   2   2  12      612.09      648.66     20.06 o 
   3   2  12      271.94      335.86     17.23 o 
   4   2  12       60.80       37.42     17.73 o 
  -4   3  12       10.55        2.55     29.50 o 
  -3   3  12       95.23      102.52     22.51 o 
  -2   3  12      624.73      643.70     95.11 o 
  -1   3  12      658.21      636.59     22.19 o 
   0   3  12     1261.09     1243.31     34.16 o 
   1   3  12     1221.77     1329.55     24.72 o 
   2   3  12      197.21      245.66     24.05 o 
   3   3  12       96.10      105.75     15.26 o 
   4   3  12       71.80       74.24     18.37 o 
  -4   4  12       13.14       45.13     23.87 o 
  -3   4  12      276.92      330.67    113.18 o 
  -2   4  12        0.68       47.21      8.84 o 
   0   4  12      284.20      347.77     16.50 o 
   1   4  12      600.73      581.14     17.27 o 
   3   4  12       98.56      122.38     12.32 o 
   4   4  12       25.06       31.09     13.22 o 
  -4   5  12      103.51      155.82     48.22 o 
  -3   5  12      953.07     1091.01    168.06 o 
  -2   5  12      296.51      286.39     14.80 o 
  -1   5  12      121.19      242.19     18.35 o 
   0   5  12     3030.07     2907.13     58.32 o 
   1   5  12     1101.59      967.88     27.73 o 
   2   5  12        3.49       21.04      7.45 o 
   3   5  12       48.22       44.02     11.64 o 
   4   5  12       55.97       35.04     14.29 o 
  -4   6  12       48.92       40.08     31.32 o 
  -3   6  12       12.88       26.44     15.22 o 
  -2   6  12       80.34      189.29     17.85 o 
  -1   6  12      600.04      700.73     18.19 o 
   0   6  12      508.95      604.54     16.00 o 
   1   6  12     1012.41      955.39     25.92 o 
   2   6  12       97.85      132.47     13.58 o 
   3   6  12      248.09      262.50     16.17 o 
   4   6  12        0.08      -12.66     17.17 o 
  -4   7  12       67.28       56.56     29.58 o 
  -3   7  12       15.27       42.10     16.93 o 
  -2   7  12      560.48      602.64     41.18 o 
  -1   7  12      267.56      322.98     12.55 o 
   0   7  12      366.20      343.72     12.41 o 
   1   7  12      169.93      206.97     10.53 o 
   2   7  12        7.43        4.74     11.15 o 
   3   7  12      108.71       87.88     16.92 o 
  -3   8  12        1.67       19.85     16.58 o 
  -2   8  12      223.83      272.54     27.26 o 
  -1   8  12      997.38     1170.39     65.17 o 
   0   8  12      133.38      185.44      9.95 o 
   1   8  12       28.20       31.69      8.73 o 
   2   8  12      784.54      773.70     35.01 o 
   3   8  12      221.59      288.78     63.02 o 
  -3   9  12        9.75       26.13     17.70 o 
  -2   9  12      498.39      445.53     22.31 o 
  -1   9  12       35.56       28.55     11.71 o 
   0   9  12       19.52       97.66      9.20 o 
   1   9  12       10.60       74.30      9.84 o 
   2   9  12        7.18        7.41     12.58 o 
   3   9  12       86.28      134.40     23.83 o 
  -3  10  12        8.66        9.29     17.71 o 
  -2  10  12      377.07      385.68     21.75 o 
  -1  10  12      665.62      700.41     27.25 o 
   0  10  12      227.47      290.80     13.95 o 
   1  10  12      158.13      114.44     14.88 o 
   2  10  12      213.89      184.26     16.71 o 
   3  10  12      155.87      203.61     64.60 o 
  -2  11  12        3.18       -3.43     14.33 o 
  -1  11  12        1.70       12.13     13.56 o 
   0  11  12      168.08      250.66     18.78 o 
   1  11  12      352.50      441.54     22.18 o 
   2  11  12        2.52        9.41     14.17 o 
  -2  12  12       59.52       75.78     17.16 o 
  -1  12  12       73.42       86.62     15.71 o 
   0  12  12       88.07      174.40     18.06 o 
   1  12  12       21.04       36.78     13.77 o 
   2  12  12       16.04       25.88     26.79 o 
  -1  13  12        5.32       33.80     19.63 o 
   0  13  12      390.05      428.58     28.99 o 
   1  13  12      406.18      424.56     30.79 o 
  -4   1  13      227.48      228.29     43.37 o 
  -3   1  13     1084.89     1043.42    100.70 o 
  -2   1  13       76.97       80.89     13.87 o 
  -1   1  13     2190.50     1774.74    105.61 o 
   0   1  13     5993.38     5622.47    169.13 o 
   1   1  13     1238.22     1193.36     29.57 o 
   2   1  13       78.14       99.72      9.56 o 
   3   1  13      590.85      620.94     22.62 o 
   4   1  13      220.05      178.65     20.15 o 
  -4   2  13       36.29        8.09     23.34 o 
  -3   2  13       15.69       16.47     15.34 o 
  -2   2  13      327.08      293.37     58.21 o 
  -1   2  13      545.09      520.20     40.67 o 
   0   2  13      278.64      258.07     11.02 o 
   1   2  13     1369.18     1379.06     30.05 o 
   2   2  13      331.27      321.55     14.52 o 
   3   2  13      208.38      189.55     13.79 o 
   4   2  13       72.95       57.47     17.91 o 
  -4   3  13       21.93       17.94     24.75 o 
  -3   3  13        9.63       -8.33     11.82 o 
  -2   3  13       10.01        4.82     11.10 o 
  -1   3  13      890.17      891.03     27.08 o 
   0   3  13     2488.26     2271.32     78.17 o 
   1   3  13     1689.15     1593.97     29.16 o 
   2   3  13        9.76       -9.33     11.69 o 
   3   3  13       95.17      106.38     12.76 o 
   4   3  13       46.11       27.83     22.88 o 
  -4   4  13       73.14       70.53     36.47 o 
  -3   4  13      208.92      213.24     43.04 o 
  -2   4  13     1199.04     1045.37    107.17 o 
  -1   4  13     1334.48     1249.97     40.89 o 
   0   4  13      118.46      158.24     11.06 o 
   1   4  13     1901.88     1924.84     54.71 o 
   2   4  13     3796.62     3519.91    130.34 o 
   3   4  13       41.88       59.22     11.66 o 
   4   4  13        3.34       15.91     12.65 o 
  -4   5  13        5.32       11.90     25.60 o 
  -3   5  13        0.10       18.45     18.75 o 
  -2   5  13      167.32      181.66     12.17 o 
  -1   5  13      642.76      645.11     30.62 o 
   0   5  13       65.86       75.40      6.96 o 
   1   5  13      916.05      857.45     24.94 o 
   2   5  13      334.28      337.51     15.30 o 
   3   5  13        6.98       11.89     11.31 o 
   4   5  13        6.13       10.58     13.83 o 
  -4   6  13        3.58       11.28     28.37 o 
  -3   6  13      292.24      314.20     60.32 o 
  -2   6  13     1520.83     1500.29    109.81 o 
  -1   6  13     1811.15     1732.31     60.99 o 
   0   6  13        0.86        3.63      6.45 o 
   1   6  13     1043.74      923.44     28.71 o 
   2   6  13      242.39      259.25     19.44 o 
   3   6  13      111.40      119.69     14.67 o 
  -4   7  13       15.32       17.51     27.22 o 
  -3   7  13       30.09       44.47     21.97 o 
  -2   7  13        8.88       33.84     13.29 o 
  -1   7  13      259.50      258.51     13.49 o 
   0   7  13      628.04      580.37     16.72 o 
   1   7  13      101.68      100.64      8.53 o 
   2   7  13       41.01       65.20     12.48 o 
   3   7  13      103.01       81.67     16.27 o 
  -3   8  13       21.90       43.80     21.42 o 
  -2   8  13      572.31      541.59     35.17 o 
  -1   8  13      336.00      304.02     24.12 o 
   0   8  13        2.71        8.70      7.44 o 
   1   8  13      198.28      194.56     14.75 o 
   2   8  13      507.03      469.97     24.09 o 
   3   8  13      121.23      130.37     17.94 o 
  -3   9  13       14.85        3.42     22.22 o 
  -2   9  13       18.95       34.86     14.60 o 
  -1   9  13      567.81      612.84     24.61 o 
   0   9  13      893.41      863.17     34.90 o 
   1   9  13      269.69      224.22     16.25 o 
   2   9  13       51.94       58.47     14.87 o 
   3   9  13      267.31      223.68     22.51 o 
  -3  10  13       60.61       55.18     18.21 o 
  -2  10  13      158.66      170.42     17.76 o 
  -1  10  13       20.90       23.36     13.20 o 
   0  10  13      291.72      286.59     19.61 o 
   1  10  13       23.88       32.43     12.71 o 
   2  10  13       52.16       41.98     21.07 o 
  -2  11  13        0.02       14.72     16.23 o 
  -1  11  13       57.52       78.85     14.93 o 
   0  11  13      368.27      356.94     25.14 o 
   1  11  13       69.77       87.93     15.16 o 
   2  11  13        8.76        4.38     14.88 o 
  -2  12  13       28.21       30.86     16.83 o 
  -1  12  13        0.96        0.92     15.12 o 
   0  12  13      127.39      141.49     20.23 o 
   1  12  13      153.76      174.62     17.68 o 
   2  12  13       29.55       20.62     18.79 o 
  -1  13  13       81.44       76.53     21.02 o 
   0  13  13       35.05       69.39     20.06 o 
   1  13  13       52.20       37.81     21.35 o 
  -4   0  14       39.20       28.28     30.97 o 
  -3   0  14     2515.19     2581.29    129.01 o 
  -2   0  14      354.10      345.45     33.21 o 
  -1   0  14        3.47       18.52     15.19 o 
   0   0  14     3279.28     3535.94    214.13 o 
   1   0  14      699.90      646.44     27.15 o 
   2   0  14      150.36      195.09     16.43 o 
   3   0  14       59.18       53.33     16.89 o 
   4   0  14      300.80      222.40     25.72 o 
  -4   1  14       81.51       66.67     38.49 o 
  -3   1  14       13.83       44.50     17.14 o 
  -2   1  14      233.47      237.22     37.37 o 
  -1   1  14      480.82      576.47     40.16 o 
   0   1  14     1466.97     1956.68    112.45 o 
   1   1  14       17.91       17.53      6.95 o 
   2   1  14      180.27      257.81     13.62 o 
   3   1  14       25.35       68.74     11.72 o 
   4   1  14        0.18       -4.92     17.03 o 
  -4   2  14       55.59       72.09     24.75 o 
  -3   2  14       18.54       12.25     16.01 o 
  -2   2  14        6.38       26.93     12.16 o 
  -1   2  14        3.70        6.23      6.29 o 
   0   2  14      128.85      148.14     11.61 o 
   1   2  14      756.28      850.63     20.68 o 
   2   2  14       25.56       33.52      8.73 o 
   3   2  14        1.26       -0.64     10.90 o 
   4   2  14       20.53       18.03     17.23 o 
  -4   3  14       58.49       41.86     37.09 o 
  -3   3  14        9.26       -3.84     21.70 o 
  -2   3  14      453.79      375.20    127.71 o 
  -1   3  14     1238.59     1412.51     39.77 o 
   0   3  14       21.36       97.94      7.05 o 
   1   3  14       36.57       54.53      8.26 o 
   2   3  14       10.50       18.76      9.31 o 
   3   3  14       78.78      124.79     13.42 o 
   4   3  14        6.84       -1.64     17.97 o 
  -4   4  14        1.86      -23.33     25.87 o 
  -3   4  14        1.31        2.40     19.17 o 
  -2   4  14      176.66      203.64     30.34 o 
  -1   4  14     1074.98     1157.36     33.06 o 
   0   4  14       31.83      115.65      7.51 o 
   3   4  14        1.99        9.74     11.90 o 
   4   4  14        0.90       13.75     17.81 o 
  -4   5  14       67.83       72.22     30.85 o 
  -3   5  14        0.15      -12.85     19.54 o 
  -2   5  14      270.04      286.30     22.06 o 
  -1   5  14     1328.93     1331.85     66.54 o 
   0   5  14      471.97      431.14     13.85 o 
   1   5  14       62.12       99.36      8.63 o 
   2   5  14     1020.80      925.93     29.34 o 
   3   5  14      236.17      242.91     17.08 o 
   4   5  14       27.68       45.70     15.03 o 
  -4   6  14        0.22       -8.24     26.93 o 
  -3   6  14        2.84       42.86     21.34 o 
  -2   6  14      777.16      847.03     57.60 o 
  -1   6  14      118.42      141.96     11.04 o 
   0   6  14      239.97      285.61     25.44 o 
   1   6  14     1472.18     1698.19     59.34 o 
   2   6  14      265.75      285.63     19.93 o 
   3   6  14       56.46       83.52     19.35 o 
  -3   7  14        0.88       22.17     21.82 o 
  -2   7  14       30.25       85.55     18.79 o 
  -1   7  14       16.04       22.65      9.13 o 
   0   7  14      211.93      266.81     13.02 o 
   1   7  14       13.88        3.51      8.98 o 
   2   7  14       57.80       59.50     13.41 o 
   3   7  14       36.86       43.44     15.37 o 
  -3   8  14      403.20      378.97     59.00 o 
  -2   8  14      221.77      312.06     19.76 o 
  -1   8  14       23.10       27.63     11.92 o 
   0   8  14      570.39      605.16     19.77 o 
   1   8  14      186.50      254.95     16.45 o 
   2   8  14       98.31      140.85     18.83 o 
   3   8  14        2.99        8.46     15.88 o 
  -3   9  14       12.11       15.82     23.73 o 
  -2   9  14      125.74      155.98     16.55 o 
  -1   9  14        0.45       24.38     12.89 o 
   0   9  14       81.37      105.43     10.72 o 
   1   9  14        9.39       20.97     12.43 o 
   2   9  14       77.56      158.87     17.03 o 
   3   9  14        1.74       21.49     16.56 o 
  -3  10  14       10.71       11.52     23.83 o 
  -2  10  14      164.49      207.60     19.80 o 
  -1  10  14       29.59       63.78     14.53 o 
   0  10  14      310.87      303.62     15.28 o 
   1  10  14      770.58      772.14     47.49 o 
   2  10  14      132.76      183.41     18.22 o 
  -2  11  14      115.18      153.51     19.27 o 
  -1  11  14      219.24      277.19     21.63 o 
   0  11  14      139.36      202.30     20.67 o 
   1  11  14       12.13       16.83     14.58 o 
   2  11  14      291.92      357.66     32.70 o 
  -2  12  14       23.31       33.72     17.61 o 
  -1  12  14        0.27        5.54     15.99 o 
   0  12  14        3.94       13.56     17.85 o 
   1  12  14       49.35       41.01     16.47 o 
  -1  13  14      312.32      390.49     29.78 o 
   0  13  14      285.80      363.57     39.63 o 
  -4   1  15       56.48       55.67     39.93 o 
  -3   1  15        1.31       26.22     17.07 o 
  -2   1  15     1213.80      988.96    104.26 o 
  -1   1  15     3910.00     2877.07    117.51 o 
   0   1  15      179.74      202.33     13.98 o 
   1   1  15     1293.10     1264.07     39.62 o 
   2   1  15     1953.24     1982.65     47.28 o 
   3   1  15      288.71      276.00     16.33 o 
   4   1  15        5.28       -3.74     17.64 o 
  -4   2  15      238.43      162.88     79.42 o 
  -3   2  15      201.14      162.05     40.41 o 
  -2   2  15       53.30       48.03     13.52 o 
  -1   2  15      433.00      357.12     21.04 o 
   0   2  15      105.43      111.67      9.83 o 
   1   2  15      587.70      520.00     15.69 o 
   2   2  15       36.61       44.45      9.78 o 
   3   2  15      294.22      303.85     16.76 o 
   4   2  15        5.62        7.15     17.43 o 
  -4   3  15        4.28      -13.95     25.59 o 
  -3   3  15      133.78       90.29     15.67 o 
  -2   3  15      532.26      376.85    115.09 o 
  -1   3  15     1075.18     1030.82     41.69 o 
   0   3  15      416.14      344.35     14.14 o 
   1   3  15      682.78      699.84     21.13 o 
   2   3  15      587.18      636.23     21.55 o 
   3   3  15      223.68      240.28     15.85 o 
   4   3  15        9.19      -11.64     27.39 o 
  -4   4  15        5.01       10.36     25.19 o 
  -3   4  15      391.39      372.93    142.45 o 
  -2   4  15       29.12       24.45     16.51 o 
  -1   4  15      495.59      506.44     17.64 o 
   0   4  15     3449.00     2921.68    176.63 o 
   1   4  15     1167.30     1128.69     35.72 o 
   2   4  15      186.68      167.32     10.70 o 
   3   4  15      149.40      198.05     14.70 o 
   4   4  15      199.34      196.81     16.80 o 
  -4   5  15        2.50      -24.73     34.70 o 
  -3   5  15        1.04      -17.39     19.36 o 
  -2   5  15      120.31      107.39     14.33 o 
  -1   5  15       51.44       46.69      9.43 o 
   0   5  15      189.84      196.41     11.06 o 
   1   5  15      890.07      906.38     25.85 o 
   2   5  15        0.12        8.50      8.88 o 
   3   5  15        4.34        9.72     11.95 o 
  -4   6  15       95.50       71.47     29.57 o 
  -3   6  15      182.03      148.28     32.49 o 
  -2   6  15      766.48      691.15     97.22 o 
  -1   6  15      350.80      367.29     16.11 o 
   0   6  15     2307.20     2067.77     49.33 o 
   1   6  15     1485.05     1492.73     60.69 o 
   2   6  15       33.03       52.40     13.06 o 
   3   6  15       75.04       93.42     13.95 o 
  -3   7  15       24.80       27.49     21.01 o 
  -2   7  15      496.21      449.60     30.67 o 
  -1   7  15       25.27       24.38     10.16 o 
   0   7  15        0.81       11.18      8.47 o 
   1   7  15        4.86        3.44      9.67 o 
   2   7  15       77.61       72.38     15.29 o 
   3   7  15        0.40        7.26     15.30 o 
  -3   8  15       66.02       76.83     23.79 o 
  -2   8  15       43.99       58.31     19.20 o 
  -1   8  15       11.64       11.70     12.35 o 
   0   8  15      648.80      576.79     19.59 o 
   1   8  15      440.60      423.56     26.92 o 
   2   8  15       76.11       55.65     14.57 o 
   3   8  15       20.53       18.23     16.58 o 
  -3   9  15      150.91      126.86     25.49 o 
  -2   9  15      358.05      373.40     28.26 o 
  -1   9  15      238.09      233.66     17.16 o 
   0   9  15        8.74       14.10      9.91 o 
   1   9  15      280.22      312.88     19.99 o 
   2   9  15      252.61      262.96     19.88 o 
   3   9  15       38.46       55.23     16.99 o 
  -2  10  15        3.84       23.32     16.42 o 
  -1  10  15       25.61       27.14     15.03 o 
   0  10  15       27.46       56.83     13.20 o 
   1  10  15       16.80       47.27     16.37 o 
   2  10  15       99.61      109.78     17.64 o 
  -2  11  15       55.68       62.23     17.89 o 
  -1  11  15      118.51      156.58     18.83 o 
   0  11  15        1.83       11.36     16.32 o 
   1  11  15       65.21       73.51     17.08 o 
   2  11  15      152.73      200.31     20.39 o 
  -1  12  15       32.61       38.13     16.63 o 
   0  12  15       74.16      119.66     20.60 o 
   1  12  15        1.97       11.89     17.30 o 
   0  13  15       32.41       46.13     20.21 o 
  -4   0  16       25.25       25.39     33.61 o 
  -3   0  16       49.58       41.13     24.90 o 
  -2   0  16      160.12      179.70     24.80 o 
  -1   0  16     1747.24     1281.33     69.31 o 
   0   0  16       58.44       96.55     22.06 o 
   1   0  16      571.33      571.20     41.05 o 
   2   0  16        9.71       10.49     19.67 o 
   3   0  16      394.20      341.45     25.62 o 
   4   0  16        4.68        7.34     21.21 o 
  -4   1  16      259.32      289.74     45.11 o 
  -3   1  16      131.77      100.92     19.89 o 
  -2   1  16       42.46       89.33     16.33 o 
  -1   1  16       24.31       68.82     13.34 o 
   0   1  16       11.83       55.27     14.85 o 
   1   1  16       65.60      228.91     32.76 o 
   2   1  16        9.19       84.75     11.21 o 
   3   1  16       35.36       37.62     12.16 o 
   4   1  16       11.52       -1.38     17.06 o 
  -4   2  16       26.52       74.19     44.91 o 
  -3   2  16        3.19       13.43     17.18 o 
  -2   2  16       44.07       38.44     13.19 o 
  -1   2  16      105.02      109.78     15.05 o 
   0   2  16      502.53      416.74     30.99 o 
   1   2  16        1.99       -9.07      8.10 o 
   2   2  16        2.38       14.81      9.61 o 
   3   2  16        2.34       16.91     12.56 o 
   4   2  16       31.48       33.33     18.81 o 
  -4   3  16       22.16        0.48     26.09 o 
  -3   3  16      174.63      187.70     56.44 o 
  -2   3  16      650.28      595.15    161.35 o 
  -1   3  16      227.85      256.56     20.38 o 
   0   3  16      442.17      385.14     15.28 o 
   1   3  16     1137.89     1435.19     50.49 o 
   2   3  16       50.68      117.10     11.82 o 
   3   3  16        6.23       -0.14     12.24 o 
  -4   4  16        1.38       -7.86     28.32 o 
  -3   4  16        0.24      -18.17     19.20 o 
  -2   4  16       68.92      100.54     17.11 o 
  -1   4  16       50.80      115.70     13.76 o 
   1   4  16       11.50       19.98      8.94 o 
   2   4  16       52.70       49.03      9.11 o 
   3   4  16        6.71       47.03     12.34 o 
  -4   5  16       13.80       -4.94     34.98 o 
  -3   5  16       59.39      108.42     53.97 o 
  -2   5  16      250.58      243.28     25.71 o 
  -1   5  16        2.58       11.79     12.26 o 
   0   5  16      285.80      235.10     12.55 o 
   1   5  16      396.08      495.39     29.81 o 
   2   5  16      507.21      526.83     22.04 o 
   3   5  16       47.40       60.58     12.81 o 
  -3   6  16        0.65      -10.75     21.41 o 
  -2   6  16      165.64      127.53     20.81 o 
  -1   6  16      132.43      238.61     16.74 o 
   0   6  16      351.64      467.34     27.13 o 
   1   6  16      160.71      211.66     13.81 o 
   2   6  16      222.22      297.31     19.19 o 
   3   6  16       68.35      116.10     16.68 o 
  -3   7  16       70.40      107.60     24.71 o 
  -2   7  16        6.48       26.77     18.92 o 
  -1   7  16       40.33       80.96     11.37 o 
   0   7  16       59.31       75.56     10.04 o 
   1   7  16       10.89       14.22     11.30 o 
   2   7  16       45.87       52.14     14.61 o 
   3   7  16       58.39       81.42     17.31 o 
  -3   8  16      342.60      354.10     32.71 o 
  -2   8  16        1.20       -1.82     18.36 o 
  -1   8  16      633.80      670.57     26.33 o 
   0   8  16      930.69     1018.64     28.63 o 
   1   8  16       86.05       70.70     15.67 o 
   2   8  16      176.18      207.93     18.38 o 
   3   8  16      185.28      255.56     24.65 o 
  -3   9  16        6.88       12.51     23.84 o 
  -2   9  16        1.04       10.81     19.50 o 
  -1   9  16       10.92       25.65     14.16 o 
   0   9  16        0.46       20.78     10.43 o 
   1   9  16       57.60      125.62     18.64 o 
   2   9  16        7.33       11.45     15.58 o 
  -2  10  16       14.56       15.80     18.96 o 
  -1  10  16      301.85      347.71     21.07 o 
   0  10  16      247.52      294.68     16.47 o 
   1  10  16      180.18      231.74     21.22 o 
   2  10  16       48.20       55.20     17.26 o 
  -2  11  16      128.80      141.10     33.56 o 
  -1  11  16       11.58       16.29     15.39 o 
   0  11  16      135.42      184.19     30.92 o 
   1  11  16      197.29      243.99     33.83 o 
  -1  12  16       55.18       77.10     17.89 o 
   0  12  16      135.43      168.41     31.04 o 
   1  12  16       63.02      114.96     19.41 o 
  -4   1  17       63.97       70.36     39.09 o 
  -3   1  17      277.53      251.06     23.95 o 
  -2   1  17      412.49      322.76     35.97 o 
  -1   1  17        0.99       -0.44     11.49 o 
   0   1  17     2151.61     2327.80     82.93 o 
   1   1  17     1822.35     1772.27     65.86 o 
   2   1  17       90.42       73.72     10.95 o 
   3   1  17       79.96      122.55     13.83 o 
  -4   2  17      198.77      264.44     51.19 o 
  -3   2  17        5.07       13.11     17.13 o 
  -2   2  17      232.29      189.23     37.32 o 
  -1   2  17      570.40      506.16     35.55 o 
   0   2  17       34.01       27.15     13.22 o 
   1   2  17      260.73      235.92     30.15 o 
   2   2  17      476.94      492.18     19.41 o 
   3   2  17      123.69      117.83     14.37 o 
  -4   3  17        5.39      -29.95     24.75 o 
  -3   3  17      167.51      142.13     44.14 o 
  -2   3  17      168.77      133.82     20.44 o 
  -1   3  17      322.39      338.14     35.55 o 
   0   3  17      693.66      708.13     34.55 o 
   1   3  17     1587.39     1548.83    129.06 o 
   2   3  17      189.94      202.84     15.85 o 
   3   3  17       49.99       52.27     12.74 o 
  -4   4  17        0.69      -21.78     26.58 o 
  -3   4  17        2.12      -19.66     20.65 o 
  -2   4  17     1103.10      897.55    125.32 o 
  -1   4  17     1474.06     1210.71     83.99 o 
   0   4  17      145.00       92.08     13.83 o 
   1   4  17      442.95      502.88     29.44 o 
   2   4  17      514.00      599.55     28.67 o 
   3   4  17      155.54      177.32     14.53 o 
  -3   5  17       75.81       55.40     22.81 o 
  -2   5  17       30.81       57.22     27.00 o 
  -1   5  17      107.53       92.19     14.55 o 
   0   5  17       74.64       60.34      9.52 o 
   1   5  17       82.78       83.27     13.30 o 
   2   5  17        2.42      -11.89      9.96 o 
   3   5  17       14.28       28.38     12.80 o 
  -3   6  17       15.30       34.56     22.60 o 
  -2   6  17      115.38      112.34     21.22 o 
  -1   6  17     1233.57     1068.83     37.52 o 
   0   6  17      865.60      748.13     30.33 o 
   1   6  17        0.68        1.77     11.82 o 
   2   6  17      426.89      427.09     22.43 o 
   3   6  17      163.94      181.95     18.65 o 
  -3   7  17       68.12       92.23     25.03 o 
  -2   7  17       23.07       32.91     19.15 o 
  -1   7  17        2.44       -8.81     12.90 o 
   0   7  17      380.96      342.90     26.75 o 
   1   7  17        7.55        1.35     11.53 o 
   2   7  17        3.69      -14.07     14.04 o 
   3   7  17        9.61       26.53     16.62 o 
  -3   8  17        3.81        8.05     23.18 o 
  -2   8  17       97.22       81.98     21.19 o 
  -1   8  17      228.94      273.91     23.64 o 
   0   8  17      106.08       90.16     13.26 o 
   1   8  17       23.63       17.49     15.31 o 
   2   8  17      158.92      140.47     18.99 o 
  -2   9  17       49.79       39.28     21.06 o 
  -1   9  17      151.43      145.99     21.40 o 
   0   9  17      361.42      325.21     17.06 o 
   1   9  17      213.08      219.33     21.33 o 
   2   9  17       11.78       16.92     18.49 o 
  -2  10  17        3.20       13.60     31.19 o 
  -1  10  17        0.28        8.84     17.84 o 
   0  10  17       11.41       42.01     17.02 o 
   1  10  17        1.02        0.26     16.09 o 
   2  10  17        6.85        4.35     30.75 o 
  -2  11  17       36.10       55.98     24.21 o 
  -1  11  17        6.80        8.39     15.54 o 
   0  11  17       86.04      143.69     28.28 o 
   1  11  17      228.97      238.71     23.12 o 
  -1  12  17        9.35       43.57     22.36 o 
   0  12  17        4.15       24.70     26.99 o 
  -4   0  18      117.07       93.26     34.01 o 
  -3   0  18       38.59       48.94     26.49 o 
  -2   0  18      782.28      680.85     49.14 o 
  -1   0  18      415.97      323.30     32.81 o 
   0   0  18        8.46       17.08     21.41 o 
   1   0  18      649.39      600.53     49.09 o 
   2   0  18       11.51       11.95     14.45 o 
   3   0  18       97.61      116.81     20.12 o 
  -4   1  18      246.72      256.28     45.11 o 
  -3   1  18       37.54       47.38     18.60 o 
  -2   1  18       25.88       32.70     15.33 o 
  -1   1  18      226.00      210.08     40.70 o 
   0   1  18      294.11      532.74     43.77 o 
   1   1  18        9.56       10.84     16.83 o 
   2   1  18       17.64       30.86     10.85 o 
   3   1  18       71.26       85.91     13.63 o 
  -4   2  18       34.60       51.98     44.21 o 
  -3   2  18       65.91       64.42     18.75 o 
  -2   2  18      118.28      103.15     33.34 o 
  -1   2  18       14.92       24.78     13.21 o 
   0   2  18        2.05        6.56     15.38 o 
   1   2  18      104.67      110.84     28.53 o 
   2   2  18      267.29      363.51     35.24 o 
   3   2  18        8.21        9.45     13.19 o 
  -4   3  18       13.44      -48.18     51.36 o 
  -3   3  18       34.47       39.10     16.73 o 
  -2   3  18       26.64       34.32     27.58 o 
  -1   3  18       12.80       93.49     22.61 o 
   0   3  18      870.93     1017.19     53.48 o 
   1   3  18      713.82      786.26     58.81 o 
   2   3  18       31.97       29.90     12.39 o 
   3   3  18       16.66       39.58     12.93 o 
  -3   4  18        1.25        4.18     29.97 o 
  -2   4  18      196.28      212.34     31.77 o 
  -1   4  18      327.33      331.97     26.09 o 
   0   4  18       37.75       46.11     12.92 o 
   1   4  18       78.02      145.75     17.63 o 
   2   4  18        1.86       16.86     11.05 o 
   3   4  18       27.71       61.21     13.34 o 
  -3   5  18       41.26       90.13     45.34 o 
  -2   5  18       15.02       12.28     16.10 o 
  -1   5  18      535.56      430.21     23.48 o 
   0   5  18      584.43      534.78     42.36 o 
   1   5  18       34.43       52.34     12.90 o 
   2   5  18       10.52        9.14     15.62 o 
   3   5  18      128.55      157.00     15.13 o 
  -3   6  18      153.90      148.01     46.41 o 
  -2   6  18       32.75       32.28     19.11 o 
  -1   6  18      426.44      372.06     21.92 o 
   0   6  18      680.31      658.97     57.56 o 
   1   6  18      308.39      326.70     21.06 o 
   2   6  18       72.08      121.07     30.00 o 
   3   6  18       18.07       19.73     16.13 o 
  -3   7  18       35.36       30.01     33.51 o 
  -2   7  18        5.79       16.73     19.25 o 
  -1   7  18       39.09       76.89     14.66 o 
   0   7  18       86.93       96.23     14.25 o 
   1   7  18       68.35      133.92     15.18 o 
   2   7  18        7.56        2.65     17.87 o 
   3   7  18       10.49        2.64     16.69 o 
  -3   8  18       10.56       28.12     24.87 o 
  -2   8  18      192.49      223.63     26.23 o 
  -1   8  18      145.95      224.25     23.62 o 
   0   8  18       76.44       78.97     11.64 o 
   1   8  18      518.64      598.93     31.42 o 
   2   8  18      409.09      465.78     30.05 o 
  -2   9  18        0.07       -4.07     23.70 o 
  -1   9  18       76.22      159.24     24.35 o 
   0   9  18       98.66      147.79     16.47 o 
   1   9  18        2.18       -1.23     15.91 o 
   2   9  18      120.85      203.52     24.77 o 
  -2  10  18      162.88      221.44     29.00 o 
  -1  10  18       91.73      140.60     23.17 o 
   0  10  18        4.46       14.80     21.56 o 
   1  10  18      202.97      272.66     25.05 o 
  -1  11  18      103.55      129.81     23.77 o 
   0  11  18      276.53      351.78     37.39 o 
   1  11  18        5.68        3.40     17.61 o 
  -3   1  19       15.77       22.81     18.41 o 
  -2   1  19      332.95      246.72     35.23 o 
  -1   1  19      888.26      670.07    125.45 o 
   0   1  19      592.03      614.28     33.34 o 
   1   1  19       60.11       67.20     19.94 o 
   2   1  19      663.29      627.91     22.14 o 
   3   1  19      261.24      282.91     17.77 o 
  -3   2  19       73.39       72.45     25.54 o 
  -2   2  19      163.35      143.47     31.62 o 
  -1   2  19       31.21       25.98     13.92 o 
   0   2  19      421.30      432.23     29.33 o 
   1   2  19      129.49      110.26     37.17 o 
   2   2  19       95.68       64.66     21.01 o 
   3   2  19        0.42       -7.03     13.00 o 
  -3   3  19       12.26       21.44     16.70 o 
  -2   3  19      153.32      123.36     17.50 o 
  -1   3  19      968.95      765.58    132.77 o 
   0   3  19      411.77      406.53     28.28 o 
   1   3  19       27.66        2.67     17.35 o 
   2   3  19       86.07      114.53     27.87 o 
   3   3  19       55.68       65.08     22.33 o 
  -3   4  19       79.70       63.39     48.92 o 
  -2   4  19      409.17      303.05     42.71 o 
  -1   4  19        2.91        2.48     12.58 o 
   0   4  19     1249.02     1143.10     38.81 o 
   1   4  19     1595.46     1594.24    181.02 o 
   2   4  19       67.13       19.35     34.36 o 
   3   4  19       14.46       32.80     14.83 o 
  -3   5  19       58.53       21.92     37.69 o 
  -2   5  19       16.32        5.56     20.08 o 
  -1   5  19       66.16       49.94     14.68 o 
   0   5  19       70.12       48.01     13.75 o 
   1   5  19       13.15       -8.22     12.25 o 
   2   5  19        3.67      -27.68     21.10 o 
   3   5  19        0.41        6.72     13.29 o 
  -3   6  19      289.08      262.61     84.55 o 
  -2   6  19      166.28      156.24     39.71 o 
  -1   6  19        0.25       -9.23     14.05 o 
   0   6  19       22.25       18.69     13.40 o 
   1   6  19      312.97      307.49     19.96 o 
   2   6  19      131.42      135.42     20.58 o 
   3   6  19        6.16        3.12     16.27 o 
  -3   7  19       14.17       14.93     24.66 o 
  -2   7  19       18.55       -6.76     20.39 o 
  -1   7  19      209.09      203.54     18.33 o 
   0   7  19       94.05       68.40     14.23 o 
   1   7  19       14.11       34.20     13.92 o 
   2   7  19       18.77       24.11     19.38 o 
  -2   8  19       42.97       78.10     26.69 o 
  -1   8  19        5.16       -4.79     18.18 o 
   0   8  19      249.45      221.82     22.04 o 
   1   8  19      231.29      247.47     51.76 o 
   2   8  19       49.45       63.23     21.50 o 
  -2   9  19       34.77       27.89     21.63 o 
  -1   9  19      324.66      295.83     26.65 o 
   0   9  19      139.90      117.43     22.46 o 
   1   9  19        4.71        8.01     16.19 o 
   2   9  19       68.09       68.33     21.22 o 
  -2  10  19        0.26       22.49     22.05 o 
  -1  10  19        0.40       10.39     20.52 o 
   1  10  19        1.68       12.29     19.53 o 
  -1  11  19       40.75       64.08     25.31 o 
  -3   0  20      154.24      166.65     31.47 o 
  -2   0  20        2.47        9.01     21.21 o 
  -1   0  20        2.23       -1.24     20.51 o 
   0   0  20      276.26      315.98     35.60 o 
   1   0  20      320.40      345.95     40.78 o 
   2   0  20        0.58      -23.90     25.59 o 
   3   0  20       10.58       -6.12     18.13 o 
  -3   1  20       12.88       31.27     19.08 o 
  -2   1  20       73.04       87.45     17.19 o 
  -1   1  20       78.44      106.42     25.07 o 
   0   1  20       23.17       47.24     17.45 o 
   1   1  20       42.38       78.13     21.28 o 
   2   1  20      325.49      290.12     27.98 o 
   3   1  20        0.72       11.72     13.11 o 
  -3   2  20       22.01       29.31     19.06 o 
  -2   2  20      136.16      112.04     17.88 o 
  -1   2  20       65.98       55.72     24.32 o 
   0   2  20      385.00      447.95     56.74 o 
   1   2  20       43.26       38.21     34.93 o 
   2   2  20       64.29       45.10     31.42 o 
   3   2  20        1.60      -16.58     12.74 o 
  -3   3  20       37.35       40.85     17.59 o 
  -2   3  20       34.21       39.81     17.59 o 
  -1   3  20      405.19      415.46    100.08 o 
   0   3  20        8.85       19.79     17.42 o 
   1   3  20        7.44       -6.97     20.86 o 
   2   3  20       18.63       33.78     32.82 o 
   3   3  20      109.22      137.47     22.45 o 
  -3   4  20        0.47      -33.75     22.50 o 
  -2   4  20       26.52       22.00     18.15 o 
  -1   4  20       17.50       35.08     14.68 o 
   0   4  20      312.57      401.39     22.82 o 
   1   4  20      186.63      257.61     65.58 o 
   2   4  20       70.22       63.51     20.84 o 
   3   4  20        2.86        4.99     20.21 o 
  -3   5  20        0.71      -39.64     41.55 o 
  -2   5  20      296.87      284.56     27.25 o 
  -1   5  20       15.53       12.32     14.32 o 
   0   5  20      331.90      309.01     20.54 o 
   1   5  20      295.13      305.37     34.08 o 
   2   5  20      257.71      269.85     20.36 o 
   3   5  20       25.14       42.10     32.89 o 
  -3   6  20       68.97       39.07     29.58 o 
  -2   6  20        0.07      -19.81     19.27 o 
  -1   6  20      416.33      357.28     23.31 o 
   0   6  20      175.18      203.24     22.36 o 
   1   6  20      257.66      349.22     27.62 o 
   2   6  20       45.30       55.56     19.31 o 
  -2   7  20       10.25       -5.70     21.55 o 
  -1   7  20      396.72      356.75     23.17 o 
   0   7  20       39.66        7.55     18.24 o 
   1   7  20        0.88      -11.52     16.89 o 
   2   7  20        8.25        9.85     19.05 o 
  -2   8  20       10.57       -5.68     21.44 o 
  -1   8  20        1.91       22.92     19.65 o 
   0   8  20      227.30      264.45     31.97 o 
   1   8  20       40.83      112.18     30.27 o 
   2   8  20        3.20      -14.30     17.93 o 
  -2   9  20       10.01       -5.50     22.86 o 
  -1   9  20       23.94        4.01     21.03 o 
   0   9  20      178.46      184.29     22.61 o 
   1   9  20      133.74      180.69     22.62 o 
  -1  10  20       62.66       68.79     23.27 o 
   1  10  20      257.26      349.77     28.84 o 
  -3   1  21      109.49       70.54     21.21 o 
  -2   1  21      440.61      352.09     28.40 o 
  -1   1  21        6.73       17.69     15.03 o 
   0   1  21      199.77      236.20     24.25 o 
   1   1  21     1028.34     1070.60     85.42 o 
   2   1  21      223.81      143.51     31.34 o 
   3   1  21        0.06      -12.72     15.39 o 
  -3   2  21       22.35       19.08     18.70 o 
  -2   2  21        5.93        5.28     16.24 o 
  -1   2  21      148.62      128.37     25.99 o 
   0   2  21       51.99       65.15     26.31 o 
   1   2  21       22.35       -7.55     20.59 o 
   2   2  21      122.01       76.89     23.25 o 
   3   2  21        9.37       -7.23     16.09 o 
  -3   3  21      108.40      129.91     42.87 o 
  -2   3  21       74.82       61.44     18.24 o 
  -1   3  21       97.65       72.79     22.66 o 
   0   3  21      472.42      503.86     32.78 o 
   1   3  21       54.05       56.90     36.52 o 
   2   3  21       63.48       26.55     21.91 o 
   3   3  21        0.43        6.31     21.08 o 
  -3   4  21        0.77      -27.32     34.13 o 
  -2   4  21      121.49       69.65     26.16 o 
  -1   4  21      525.58      416.39     51.28 o 
   0   4  21      718.75      606.16     27.87 o 
   1   4  21       67.59       31.57     23.83 o 
   2   4  21       85.41       36.09     26.41 o 
   3   4  21      146.85      197.02     33.11 o 
  -3   5  21        4.86      -20.24     25.39 o 
  -2   5  21       11.31        0.45     23.06 o 
  -1   5  21        6.99       13.06     14.85 o 
   0   5  21      161.21      144.92     17.41 o 
   1   5  21       28.72        7.33     18.04 o 
   2   5  21        1.50      -22.15     33.53 o 
  -3   6  21       64.82       10.09     44.34 o 
  -2   6  21       24.01       -4.79     21.98 o 
  -1   6  21      350.29      352.67     23.54 o 
   0   6  21      288.85      203.74     23.72 o 
   1   6  21        0.66      -13.48     31.79 o 
   2   6  21       41.24        7.37     26.29 o 
  -2   7  21       64.29       -3.87     21.39 o 
  -1   7  21       42.49        5.52     16.32 o 
   0   7  21       16.91       -4.93     18.67 o 
   1   7  21       51.23       78.06     36.60 o 
   2   7  21       22.77       10.35     19.38 o 
  -2   8  21       36.93       10.75     32.59 o 
  -1   8  21       80.00       56.97     23.97 o 
   0   8  21       67.23       62.63     19.78 o 
   1   8  21       16.92        8.56     26.94 o 
  -1   9  21        9.91       14.16     21.66 o 
   0   9  21       35.62       39.99     19.89 o 
   1   9  21      118.86      124.83     31.27 o 
  -1  10  21        0.21       52.51     43.87 o 
  -3   0  22       26.62       25.19     28.83 o 
  -2   0  22       89.73       75.14     24.90 o 
  -1   0  22      440.11      424.77     40.98 o 
   0   0  22      110.07      180.54     31.82 o 
   1   0  22        2.02       -6.07     29.92 o 
   2   0  22      117.70       62.59     34.36 o 
   3   0  22       69.88       34.36     32.96 o 
  -3   1  22        2.30       11.15     19.76 o 
  -2   1  22       89.58       60.04     18.08 o 
  -1   1  22       11.59       18.44     16.19 o 
   0   1  22      120.99      178.87     22.14 o 
   1   1  22        9.30       20.87     21.63 o 
   2   1  22        0.73      -29.26     19.50 o 
   3   1  22        0.53      -27.26     21.79 o 
  -3   2  22       51.24       61.08     20.03 o 
  -2   2  22        1.29      -18.80     16.24 o 
  -1   2  22      109.99      128.26     38.39 o 
   0   2  22      576.97      619.78     90.47 o 
   1   2  22       35.52       23.67     21.00 o 
   2   2  22        8.83      -32.07     21.38 o 
  -3   3  22      170.80      159.28     44.36 o 
  -2   3  22        4.47       15.72     17.81 o 
  -1   3  22       31.24       46.02     16.38 o 
   0   3  22       11.82       65.65     17.05 o 
   1   3  22      269.97      320.66     97.52 o 
   2   3  22       38.92       -3.88     22.06 o 
  -3   4  22       18.55       -8.19     24.99 o 
  -2   4  22        6.69       17.09     15.34 o 
  -1   4  22        2.37       15.18     14.61 o 
   0   4  22       83.15       80.60     20.48 o 
   1   4  22       30.00       36.97     41.45 o 
   2   4  22        4.45      -28.38     20.31 o 
  -3   5  22        2.26      -30.41     29.43 o 
  -2   5  22       87.19       96.01     21.51 o 
  -1   5  22        0.30       -8.06     14.88 o 
   0   5  22      579.70      535.57     33.29 o 
   1   5  22       91.70      150.04     44.66 o 
   2   5  22       81.74       36.40     22.81 o 
  -2   6  22       50.17       23.45     39.39 o 
  -1   6  22      183.33      192.74     19.52 o 
   0   6  22        5.81       -8.86     29.05 o 
   1   6  22      118.59      177.57     34.85 o 
   2   6  22       84.90       78.42     33.11 o 
  -2   7  22       32.23       12.70     24.43 o 
  -1   7  22      225.42      216.29     21.18 o 
   0   7  22        1.12      -15.92     26.39 o 
   1   7  22      249.26      270.26     27.28 o 
   2   7  22       43.36       56.96     32.07 o 
  -2   8  22      100.15       88.21     36.40 o 
  -1   8  22       17.96       24.91     29.78 o 
   0   8  22        7.48       -5.71     19.94 o 
   1   8  22       24.66       36.25     28.73 o 
  -1   9  22       14.78        2.45     23.05 o 
   0   9  22       38.39       50.84     21.29 o 
   1   9  22        0.22      -30.12     27.09 o 
  -3   1  23       39.19       45.16     20.88 o 
  -2   1  23        0.11       -8.72     16.95 o 
  -1   1  23      255.98      247.17     22.93 o 
   0   1  23      286.63      366.54     30.71 o 
   1   1  23       11.15      -16.56     22.62 o 
   2   1  23        7.64      -31.69     21.13 o 
  -3   2  23        6.41       29.89     19.57 o 
  -2   2  23       18.74       24.38     17.10 o 
  -1   2  23       28.03       31.16     23.18 o 
   0   2  23       83.75      111.93     22.64 o 
   1   2  23      224.73      275.12     66.12 o 
   2   2  23       88.92        9.98     23.15 o 
  -3   3  23       11.98       29.03     23.40 o 
  -2   3  23       49.37       40.88     18.30 o 
  -1   3  23      230.72      234.70     47.55 o 
   0   3  23      377.64      384.19     43.87 o 
   1   3  23       45.88       50.71     23.24 o 
   2   3  23       92.12       25.84     23.88 o 
  -2   4  23      211.76      166.80     19.23 o 
  -1   4  23       14.91       25.58     15.88 o 
   0   4  23        0.13        7.34     22.93 o 
   1   4  23      233.15      253.91     71.35 o 
   2   4  23       89.86       40.87     25.13 o 
  -2   5  23        3.64       -9.74     15.89 o 
  -1   5  23       13.32       -0.61     15.75 o 
   0   5  23       52.21       37.42     19.92 o 
   1   5  23        0.20      -22.59     50.19 o 
   2   5  23        2.07      -30.92     20.61 o 
  -2   6  23      128.97       81.19     25.37 o 
  -1   6  23      236.99      186.30     21.61 o 
   0   6  23       46.38       31.91     20.83 o 
   1   6  23       25.47       15.21     29.58 o 
   2   6  23       36.65        9.61     31.77 o 
  -2   7  23        6.22      -12.49     27.48 o 
  -1   7  23        4.58      -22.72     16.33 o 
   0   7  23        4.26      -19.75     44.86 o 
   1   7  23       31.17       31.91     28.26 o 
  -1   8  23        0.39      -23.64     22.10 o 
   0   8  23        1.09      -28.69     19.75 o 
   1   8  23       49.93        7.87     31.37 o 
  -2   0  24      165.85      143.70     30.07 o 
  -1   0  24       78.08       69.16     27.09 o 
   0   0  24        2.18      -13.49     28.38 o 
   1   0  24      259.52      411.33     48.40 o 
   2   0  24      142.57       19.82     36.25 o 
  -2   1  24       26.40       40.38     17.65 o 
  -1   1  24        5.81       12.28     18.43 o 
   0   1  24      105.49      122.18     22.35 o 
   1   1  24       35.87       30.96     22.85 o 
   2   1  24        5.11      -33.82     22.55 o 
  -2   2  24        9.46       11.27     18.05 o 
  -1   2  24       50.78       38.07     19.25 o 
   0   2  24        2.92       -3.82     18.78 o 
   1   2  24       12.05       36.25     45.76 o 
   2   2  24       75.49       30.31     26.47 o 
  -2   3  24       18.48       40.97     18.51 o 
  -1   3  24      396.63      398.16     83.55 o 
   0   3  24      110.83      159.14     23.69 o 
   1   3  24        0.48      -20.01     32.07 o 
   2   3  24        3.54      -51.01     47.30 o 
  -2   4  24       16.71       12.00     15.70 o 
  -1   4  24        8.45       45.44     16.83 o 
   0   4  24        8.28       34.19     20.90 o 
   1   4  24       63.19       51.85     23.47 o 
   2   4  24        7.65      -32.54     22.83 o 
  -2   5  24       16.30       18.21     16.98 o 
  -1   5  24      135.91      139.59     19.37 o 
   0   5  24       77.92      113.01     23.65 o 
   1   5  24       96.38       59.86     37.14 o 
  -2   6  24        3.18       22.44     21.98 o 
  -1   6  24        0.05        6.89     16.15 o 
   0   6  24       81.89      101.75     23.31 o 
   1   6  24       76.83       47.50     52.88 o 
  -1   7  24       24.70        0.14     17.82 o 
   0   7  24       86.15       45.87     32.89 o 
   1   7  24       10.78       -9.21     29.33 o 
   0   8  24      101.34       96.64     48.15 o 
  -2   1  25       60.63       46.32     19.61 o 
  -1   1  25       65.37       73.84     19.89 o 
   0   1  25       76.04       92.64     21.15 o 
   1   1  25      120.08      144.18     28.45 o 
   2   1  25       65.00        3.83     25.97 o 
  -2   2  25        0.09       11.04     18.07 o 
  -1   2  25        0.84       12.49     18.96 o 
   0   2  25       70.99       90.11     22.33 o 
   1   2  25      106.55      117.64     27.63 o 
   2   2  25        3.30      -37.11     24.74 o 
  -2   3  25       92.05       69.88     20.60 o 
  -1   3  25       48.14       60.14     21.01 o 
   0   3  25       81.73       95.77     23.00 o 
   1   3  25       33.06       41.17     25.10 o 
  -2   4  25        4.39       18.84     16.85 o 
  -1   4  25      250.26      254.71     30.63 o 
   0   4  25      167.66      207.92     25.77 o 
   1   4  25       15.01       20.91     32.02 o 
  -2   5  25        0.14       20.53     17.29 o 
  -1   5  25        1.37        8.28     17.44 o 
   0   5  25       11.55      -18.83     21.10 o 
   1   5  25        0.40      -39.66     28.95 o 
  -1   6  25        3.26      -16.72     16.93 o 
   0   6  25       66.00       46.00     23.65 o 
   1   6  25       36.17        7.61     36.15 o 
   0   7  25       11.90       -1.24     40.03 o 
  -2   0  26        1.18       21.81     28.08 o 
  -1   0  26      121.84      132.30     31.92 o 
   0   0  26       28.04       46.11     32.41 o 
   1   0  26       48.78       45.46     37.94 o 
  -2   1  26        1.66       36.07     20.39 o 
  -1   1  26        1.21        7.74     19.10 o 
   0   1  26        4.41       30.04     20.48 o 
   1   1  26       47.03       76.85     26.94 o 
  -2   2  26        3.03        4.52     19.67 o 
  -1   2  26       11.47       15.29     19.23 o 
   0   2  26      132.35      155.83     25.29 o 
   1   2  26      109.62      149.18     28.40 o 
  -2   3  26      116.09      101.17     22.11 o 
  -1   3  26      213.11      198.98     26.43 o 
   0   3  26        0.41        3.87     21.12 o 
   1   3  26       23.47       36.74     27.04 o 
  -1   4  26        0.22       58.00     17.75 o 
   0   4  26       61.10       76.31     23.84 o 
   1   4  26        0.17      -41.60     27.73 o 
  -1   5  26        4.76       17.40     17.71 o 
   0   5  26        1.14       -3.60     21.42 o 
   0   6  26       11.43        2.25     25.34 o 
  -1   1  27       26.92       45.98     20.48 o 
   0   1  27      144.65      168.22     39.34 o 
   1   1  27       68.07       86.83     28.25 o 
  -1   2  27       12.86       11.04     20.23 o 
   0   2  27        0.18        4.18     21.19 o 
   1   2  27        6.80        0.54     26.41 o 
  -1   3  27        4.73       60.42     46.77 o 
   0   3  27        1.27       23.38     22.64 o 
  -1   4  27      200.91      192.32     21.43 o 
   0   4  27        3.47       -1.87     23.72 o 
  -1   0  28       85.61       89.87     32.66 o 
   0   0  28        1.52       -1.49     32.02 o 
  -1   1  28       60.90       37.94     20.85 o 
   0   1  28        1.61       18.45     24.56 o 
   0   2  28       41.28       37.75     22.88 o 
                                                 
